# Supplementary material for: Accurate and efficient representation of intra­molecular energy in ab initio generation of crystal structures. I. Adaptive local approximate models
Source: Acta Crystallogr B Struct Sci Cryst Eng Mater. 2016 Dec 1;72(Pt 6):864–74. doi: 10.1107/S2052520616015122 (PMC5134761; doi:10.1107/S2052520616015122)
Supplement: Supplementary file 1 [file b-72-00864-sup1.cif]

##############################################################################
#                                                                            #
# This CIF contains the data in a paper accepted for publication in          #
# Acta Crystallographica Section B. It conforms to the requirements of       #
# Notes for Authors for Acta Crystallographica Section B, and has been       #
# peer reviewed under the auspices of the IUCr Commission on Journals.       #
#                                                                            #
# Full details of the Crystallographic Information File format               #
# are given in the paper "The Crystallographic Information File (CIF):       #
# a New Standard Archive File for Crystallography" by S. R. Hall, F. H.      #
# Allen and I. D. Brown [Acta Cryst. (1991), A47, 655-685].                  #
#                                                                            #
# The current version of the core CIF dictionary is obtainable from          #
# ftp://ftp.iucr.org/pub/cif_core.dic.                                       #
#                                                                            #
# Software is freely available for graphical display of the structure(s)     #
# in this CIF. For information consult the CIF software page                 #
# http://www.iucr.org/resources/cif/software.                                #
#                                                                            #
# This file may be used for bona fide research purposes within the           #
# scientific community so long as proper attribution is given to the journal # 
# article from which it was obtained.                                        #
#                                                                            #
##############################################################################

data_1
_database_code_depnum_ccdc_archive 'CCDC 1506361'
#==============================================================================

# PROCESSING SUMMARY (IUCr Office Use Only)

_journal_date_recd_electronic      2016-07-08
_journal_date_to_coeditor         ?
_journal_date_from_coeditor       ?
_journal_date_accepted     2016-09-26
_journal_date_printers_first      ?
_journal_date_printers_final      ?
_journal_date_proofs_out          ?
_journal_date_proofs_in           ?
_journal_coeditor_name            ?
_journal_coeditor_code      WF5128SUP1
_journal_coeditor_notes
; ?
;
_journal_paper_category      FA
_journal_techeditor_code      B161512
_iucr_compatibility_tag          ACTA95
_journal_techeditor_notes  
;
;
_journal_coden_ASTM               ?
_journal_name_full                ?
_journal_year                     2016
_journal_volume                   72
_journal_issue                    6
_journal_page_first               864
_journal_page_last                874
_journal_suppl_publ_number        ?
_journal_suppl_publ_pages         ?

#==============================================================================

_symmetry_cell_setting           triclinic
_symmetry_space_group_name_H-M   'P -1'
_symmetry_Int_Tables_number      2
_space_group_name_Hall           '-P 1'
loop_
_symmetry_equiv_pos_site_id
_symmetry_equiv_pos_as_xyz
1 x,y,z
2 -x,-y,-z
_cell_length_a                   11.3
_cell_length_b                   14.1
_cell_length_c                   10.3
_cell_angle_alpha                106.0
_cell_angle_beta                 62.6
_cell_angle_gamma                94.4
_cell_volume                     1396.26
loop_
_atom_site_label
_atom_site_type_symbol
_atom_site_fract_x
_atom_site_fract_y
_atom_site_fract_z
C1 C 0.934243 0.897893 0.620263
C2 C 0.945564 0.851544 0.47678
C3 C 0.868023 0.887593 0.426574
C4 C 0.778071 0.970413 0.515663
C5 C 0.767479 1.01499 0.660341
C6 C 0.844772 0.979215 0.712103
C7 C 0.700765 0.995013 0.440825
C8 C 0.590377 1.13428 0.423181
C9 C 0.542928 1.23296 0.494027
C10 C 0.472159 1.27926 0.441249
C11 C 0.45227 1.22423 0.31478
C12 C 0.504323 1.12497 0.244922
C13 C 0.571651 1.08043 0.296199
C14 C 0.420298 1.37898 0.510323
C15 C 0.352053 1.42123 0.457077
C16 C 0.332417 1.36659 0.331997
C17 C 0.381774 1.2701 0.262519
C18 C 0.568263 1.28982 0.623161
C19 C 0.468607 1.30913 0.771774
C20 C 0.494126 1.36294 0.893849
C21 C 0.6182 1.3959 0.867183
C22 C 0.724047 1.37755 0.717613
C23 C 0.698968 1.32395 0.594338
C24 C 0.853091 1.41139 0.687753
C25 C 0.954073 1.3939 0.541756
C26 C 0.929316 1.34194 0.41937
C27 C 0.805179 1.30784 0.444788
C28 C 0.225415 1.33386 0.908244
C29 C 0.0952902 1.28449 0.946432
C30 C 0.0640501 1.19897 0.996514
C31 C -0.0628931 1.16264 1.03792
C32 C -0.160236 1.21156 1.02912
C33 C -0.131669 1.29745 0.981151
C34 C -0.00549856 1.33368 0.942091
Cl1 Cl 0.654574 1.11498 0.78833
Cl2 Cl 0.180498 1.13522 1.01358
N1 N 0.65913 1.09172 0.479198
N2 N 0.339388 1.27549 0.807546
H1 H -0.258834 1.18265 1.06098
H2 H -0.0843384 1.09659 1.07741
H3 H -0.207767 1.33634 0.975274
H4 H 0.018241 1.40166 0.90764
H5 H 0.489996 1.08319 0.147936
H6 H 0.609726 1.00419 0.243465
H7 H 0.278444 1.40111 0.291081
H8 H 0.312935 1.49759 0.511738
H9 H 0.367524 1.2272 0.165986
H10 H 0.434534 1.42163 0.606791
H11 H 0.413155 1.37746 1.00834
H12 H 0.636955 1.43654 0.961464
H13 H 0.786744 1.26869 0.349811
H14 H 1.009 1.32901 0.303889
H15 H 0.87054 1.45187 0.783095
H16 H 1.05268 1.4203 0.52014
H17 H 0.330723 1.20806 0.746737
H18 H 0.67471 1.13914 0.562759
H19 H 0.872813 0.851737 0.31656
H20 H 1.01446 0.787462 0.404343
H21 H 0.832987 1.01539 0.825163
H22 H 0.993969 0.870642 0.661757
O1 O 0.684195 0.929093 0.34593
O2 O 0.225694 1.42213 0.96469

#END

#######################################################################
#
#                 Cambridge Crystallographic Data Centre
#                                CCDC 
#
#######################################################################
#
# If this CIF has been generated from an entry in the Cambridge 
# Structural Database, then it will include bibliographic, chemical, 
# crystal, experimental, refinement or atomic coordinate data resulting 
# from the CCDC's data processing and validation procedures.
#
#######################################################################

data_2
_database_code_depnum_ccdc_archive 'CCDC 1506362'
_symmetry_cell_setting           triclinic
_symmetry_space_group_name_H-M   'P -1'
_symmetry_Int_Tables_number      2
_space_group_name_Hall           '-P 1'
loop_
_symmetry_equiv_pos_site_id
_symmetry_equiv_pos_as_xyz
1 x,y,z
2 -x,-y,-z
_cell_length_a                   14.6
_cell_length_b                   11.2
_cell_length_c                   10.4
_cell_angle_alpha                61.3
_cell_angle_beta                 72.2
_cell_angle_gamma                92.6
_cell_volume                     1373.44
loop_
_atom_site_label
_atom_site_type_symbol
_atom_site_fract_x
_atom_site_fract_y
_atom_site_fract_z
C1 C 0.903487 0.395167 0.939332
C2 C 0.853102 0.389627 1.08047
C3 C 0.885882 0.327222 1.2047
C4 C 0.969361 0.269747 1.19232
C5 C 1.01835 0.275767 1.0495
C6 C 0.985695 0.337628 0.924206
C7 C 0.991066 0.204471 1.34224
C8 C 1.12642 0.156527 1.44665
C9 C 1.227 0.158689 1.40564
C10 C 1.26856 0.111084 1.52513
C11 C 1.20691 0.0641639 1.6846
C12 C 1.10556 0.0664088 1.71971
C13 C 1.06566 0.111152 1.60553
C14 C 1.37026 0.108943 1.49068
C15 C 1.40814 0.0625009 1.60799
C16 C 1.34688 0.0161162 1.76566
C17 C 1.24825 0.0171492 1.8027
C18 C 1.29296 0.209542 1.23927
C19 C 1.3217 0.117629 1.18907
C20 C 1.38604 0.168381 1.0306
C21 C 1.42151 0.309015 0.92451
C22 C 1.39528 0.40766 0.969552
C23 C 1.33054 0.357356 1.12836
C24 C 1.43183 0.553757 0.861799
C25 C 1.40615 0.647656 0.908343
C26 C 1.34271 0.598411 1.06565
C27 C 1.30579 0.457149 1.17281
C28 C 1.34422 -0.122208 1.29589
C29 C 1.2943 -0.275364 1.39998
C30 C 1.21181 -0.340686 1.39634
C31 C 1.17559 -0.485494 1.49078
C32 C 1.22167 -0.566704 1.59074
C33 C 1.3046 -0.503876 1.59492
C34 C 1.34085 -0.359828 1.4988
Cl1 Cl 1.12044 0.202634 1.01953
Cl2 Cl 1.15187 -0.244726 1.27128
N1 N 1.08747 0.204897 1.32698
N2 N 1.28656 -0.0283174 1.29165
H1 H 1.19289 -0.679488 1.66459
H2 H 1.11191 -0.533176 1.48442
H3 H 1.34126 -0.567165 1.67194
H4 H 1.40678 -0.308858 1.49703
H5 H 1.05842 0.0315265 1.84092
H6 H 0.988033 0.111599 1.63343
H7 H 1.37795 -0.0201385 1.85706
H8 H 1.48617 0.0615805 1.57896
H9 H 1.20013 -0.0181831 1.92359
H10 H 1.41811 0.144084 1.36996
H11 H 1.40699 0.0933273 0.995908
H12 H 1.47038 0.34657 0.803417
H13 H 1.25758 0.420175 1.29392
H14 H 1.32302 0.672826 1.10252
H15 H 1.48098 0.59017 0.741135
H16 H 1.43471 0.759558 0.824717
H17 H 1.21695 -0.0646656 1.37346
H18 H 1.13804 0.243005 1.21656
H19 H 0.847028 0.318915 1.31708
H20 H 0.788411 0.4336 1.09371
H21 H 1.025 0.339241 0.815925
H22 H 0.878721 0.443357 0.840889
O1 O 0.922152 0.159193 1.46867
O2 O 1.43364 -0.0870492 1.22327

#END

#######################################################################
#
#                 Cambridge Crystallographic Data Centre
#                                CCDC 
#
#######################################################################
#
# If this CIF has been generated from an entry in the Cambridge 
# Structural Database, then it will include bibliographic, chemical, 
# crystal, experimental, refinement or atomic coordinate data resulting 
# from the CCDC's data processing and validation procedures.
#
#######################################################################

data_3
_database_code_depnum_ccdc_archive 'CCDC 1506363'
_symmetry_cell_setting           triclinic
_symmetry_space_group_name_H-M   'P -1'
_symmetry_Int_Tables_number      2
_space_group_name_Hall           '-P 1'
loop_
_symmetry_equiv_pos_site_id
_symmetry_equiv_pos_as_xyz
1 x,y,z
2 -x,-y,-z
_cell_length_a                   10.7
_cell_length_b                   15.5
_cell_length_c                   11.0
_cell_angle_alpha                63.9
_cell_angle_beta                 61.4
_cell_angle_gamma                90.2
_cell_volume                     1379.11
loop_
_atom_site_label
_atom_site_type_symbol
_atom_site_fract_x
_atom_site_fract_y
_atom_site_fract_z
C1 C 0.542239 0.882817 0.672307
C2 C 0.414369 0.843493 0.688169
C3 C 0.297738 0.886619 0.723278
C4 C 0.304015 0.970289 0.741702
C5 C 0.433309 1.00748 0.727457
C6 C 0.551019 0.964298 0.692888
C7 C 0.162929 1.00347 0.780093
C8 C 0.0546273 1.14498 0.782041
C9 C 0.0935514 1.24688 0.727518
C10 C -0.0167074 1.30013 0.74335
C11 C -0.166372 1.24821 0.816478
C12 C -0.200454 1.14489 0.870419
C13 C -0.0943041 1.09388 0.854031
C14 C 0.0174914 1.40413 0.687294
C15 C -0.091087 1.45346 0.703918
C16 C -0.23927 1.40176 0.777361
C17 C -0.275652 1.30128 0.832158
C18 C 0.250713 1.29948 0.651802
C19 C 0.298704 1.30724 0.7451
C20 C 0.448293 1.35742 0.673185
C21 C 0.546466 1.39716 0.512168
C22 C 0.503649 1.38965 0.412916
C23 C 0.353445 1.34024 0.483903
C24 C 0.605002 1.42955 0.246597
C25 C 0.560415 1.42128 0.153018
C26 C 0.411723 1.37262 0.222846
C27 C 0.310673 1.33325 0.38389
C28 C 0.226407 1.25352 1.02374
C29 C 0.0974387 1.23061 1.18454
C30 C -0.011377 1.28205 1.21242
C31 C -0.118474 1.25898 1.36772
C32 C -0.117966 1.18405 1.49734
C33 C -0.00929336 1.13297 1.47217
C34 C 0.0978908 1.15738 1.31711
Cl1 Cl 0.457402 1.10706 0.756036
Cl2 Cl -0.0178197 1.37812 1.05599
N1 N 0.167797 1.09669 0.761952
N2 N 0.196806 1.26606 0.909822
H1 H -0.202138 1.1663 1.618
H2 H -0.20085 1.30056 1.38526
H3 H -0.00746246 1.07502 1.57293
H4 H 0.186187 1.12067 1.29401
H5 H -0.314362 1.10523 0.926049
H6 H -0.120927 1.01521 0.893818
H7 H -0.323925 1.44177 0.789881
H8 H -0.062701 1.5331 0.659857
H9 H -0.389239 1.26073 0.888398
H10 H 0.131298 1.44433 0.630315
H11 H 0.483207 1.36195 0.7482
H12 H 0.660614 1.43526 0.458588
H13 H 0.196384 1.29618 0.436709
H14 H 0.376809 1.36638 0.148359
H15 H 0.719139 1.46692 0.19439
H16 H 0.639 1.45211 0.0255023
H17 H 0.0889031 1.24923 0.945576
H18 H 0.266373 1.1394 0.72074
H19 H 0.196057 0.856987 0.738143
H20 H 0.405387 0.779273 0.673705
H21 H 0.648806 0.995209 0.683306
H22 H 0.634915 0.850076 0.645058
O1 O 0.0519897 0.947015 0.821837
O2 O 0.349979 1.25786 1.00298

#END

#######################################################################
#
#                 Cambridge Crystallographic Data Centre
#                                CCDC 
#
#######################################################################
#
# If this CIF has been generated from an entry in the Cambridge 
# Structural Database, then it will include bibliographic, chemical, 
# crystal, experimental, refinement or atomic coordinate data resulting 
# from the CCDC's data processing and validation procedures.
#
#######################################################################

data_4
_database_code_depnum_ccdc_archive 'CCDC 1506364'
_symmetry_cell_setting           triclinic
_symmetry_space_group_name_H-M   'P -1'
_symmetry_Int_Tables_number      2
_space_group_name_Hall           '-P 1'
loop_
_symmetry_equiv_pos_site_id
_symmetry_equiv_pos_as_xyz
1 x,y,z
2 -x,-y,-z
_cell_length_a                   10.9
_cell_length_b                   15.4
_cell_length_c                   21.3
_cell_angle_alpha                121.4
_cell_angle_beta                 117.8
_cell_angle_gamma                113.9
_cell_volume                     1371.72
loop_
_atom_site_label
_atom_site_type_symbol
_atom_site_fract_x
_atom_site_fract_y
_atom_site_fract_z
C1 C 0.560668 0.857346 0.629189
C2 C 0.548773 0.744037 0.586007
C3 C 0.470657 0.640593 0.475433
C4 C 0.397888 0.644965 0.404392
C5 C 0.408315 0.758009 0.448114
C6 C 0.49171 0.865211 0.560879
C7 C 0.286726 0.511843 0.274842
C8 C 0.374967 0.398294 0.204876
C9 C 0.57568 0.458551 0.254095
C10 C 0.499482 0.315891 0.154106
C11 C 0.217703 0.112906 0.0045791
C12 C 0.0209557 0.0589129 -0.0401808
C13 C 0.094298 0.195765 0.055647
C14 C 0.696042 0.369558 0.198549
C15 C 0.616762 0.229189 0.0998809
C16 C 0.337847 0.0284004 -0.0479715
C17 C 0.142821 -0.0279796 -0.0942922
C18 C 0.869528 0.671042 0.411461
C19 C 0.994085 0.812246 0.449656
C20 C 1.27325 1.01542 0.598723
C21 C 1.42163 1.07377 0.70592
C22 C 1.30473 0.936763 0.672985
C23 C 1.02438 0.732207 0.523355
C24 C 1.457 0.996794 0.783743
C25 C 1.3385 0.861071 0.749069
C26 C 1.06113 0.658598 0.601138
C27 C 0.90776 0.595466 0.49104
C28 C 0.901657 0.855984 0.347491
C29 C 0.690513 0.738186 0.202309
C30 C 0.407413 0.56934 0.0777449
C31 C 0.240638 0.478587 -0.0483288
C32 C 0.35418 0.55538 -0.0519297
C33 C 0.635689 0.725739 0.0718169
C34 C 0.800007 0.815866 0.197131
Cl1 Cl 0.327459 0.773789 0.367139
Cl2 Cl 0.249176 0.471264 0.0761911
N1 N 0.452792 0.537447 0.306073
N2 N 0.835294 0.745917 0.336438
H1 H 0.222278 0.483099 -0.15092
H2 H 0.0224757 0.349142 -0.142154
H3 H 0.726854 0.788637 0.0709396
H4 H 1.02026 0.950753 0.295939
H5 H -0.193972 -0.0956766 -0.154105
H6 H -0.0581615 0.153199 0.0192423
H7 H 0.278317 -0.0808581 -0.124665
H8 H 0.770389 0.273216 0.136047
H9 H -0.0727674 -0.182135 -0.207937
H10 H 0.910954 0.523744 0.312145
H11 H 1.36298 1.12107 0.624742
H12 H 1.63516 1.22967 0.819812
H13 H 0.694924 0.439363 0.377333
H14 H 0.968346 0.551595 0.574107
H15 H 1.67037 1.15312 0.897212
H16 H 1.45722 0.908711 0.83488
H17 H 0.641914 0.596833 0.234118
H18 H 0.652372 0.668751 0.414659
H19 H 0.461827 0.552347 0.441296
H20 H 0.60197 0.737293 0.638877
H21 H 0.501977 0.954129 0.594295
H22 H 0.623567 0.940268 0.716314
O1 O 0.0592811 0.38358 0.151309
O2 O 1.1226 1.03777 0.464244

#END

#######################################################################
#
#                 Cambridge Crystallographic Data Centre
#                                CCDC 
#
#######################################################################
#
# If this CIF has been generated from an entry in the Cambridge 
# Structural Database, then it will include bibliographic, chemical, 
# crystal, experimental, refinement or atomic coordinate data resulting 
# from the CCDC's data processing and validation procedures.
#
#######################################################################

data_5
_database_code_depnum_ccdc_archive 'CCDC 1506365'
_symmetry_cell_setting           triclinic
_symmetry_space_group_name_H-M   'P -1'
_symmetry_Int_Tables_number      2
_space_group_name_Hall           '-P 1'
loop_
_symmetry_equiv_pos_site_id
_symmetry_equiv_pos_as_xyz
1 x,y,z
2 -x,-y,-z
_cell_length_a                   11.1
_cell_length_b                   10.7
_cell_length_c                   21.4
_cell_angle_alpha                63.3
_cell_angle_beta                 69.7
_cell_angle_gamma                119.2
_cell_volume                     1369.07
loop_
_atom_site_label
_atom_site_type_symbol
_atom_site_fract_x
_atom_site_fract_y
_atom_site_fract_z
C1 C 0.413409 0.0141317 0.416022
C2 C 0.609839 0.209945 0.35369
C3 C 0.646136 0.308993 0.380592
C4 C 0.49005 0.216447 0.469912
C5 C 0.293359 0.0213089 0.530546
C6 C 0.255441 -0.0789191 0.503828
C7 C 0.561755 0.35102 0.484581
C8 C 0.491575 0.328601 0.615141
C9 C 0.34907 0.187528 0.719018
C10 C 0.384296 0.269065 0.755766
C11 C 0.565473 0.494068 0.685784
C12 C 0.70697 0.629785 0.581289
C13 C 0.673471 0.551487 0.546091
C14 C 0.244013 0.132798 0.860764
C15 C 0.281047 0.21587 0.89398
C16 C 0.459868 0.438837 0.824446
C17 C 0.598965 0.574461 0.722517
C18 C 0.161155 -0.0482181 0.792409
C19 C -0.0151066 -0.127243 0.825206
C20 C -0.193464 -0.353202 0.896228
C21 C -0.193416 -0.49537 0.932365
C22 C -0.01786 -0.423464 0.900847
C23 C 0.160822 -0.197546 0.830536
C24 C -0.0154045 -0.568706 0.937159
C25 C 0.156849 -0.49493 0.905662
C26 C 0.333956 -0.271585 0.836351
C27 C 0.33611 -0.126699 0.799838
C28 C -0.161802 -0.0238688 0.795342
C29 C -0.176668 0.11155 0.790307
C30 C -0.179655 0.224526 0.725571
C31 C -0.220003 0.323673 0.733323
C32 C -0.262777 0.306273 0.807897
C33 C -0.263689 0.191699 0.87409
C34 C -0.220788 0.09537 0.86498
Cl1 Cl 0.0839659 -0.103376 0.639551
Cl2 Cl -0.125223 0.251313 0.631076
N1 N 0.452764 0.242309 0.582055
N2 N -0.0190625 0.0153995 0.790322
H1 H -0.295425 0.382898 0.813939
H2 H -0.217999 0.413359 0.680986
H3 H -0.297983 0.176897 0.93268
H4 H -0.221405 0.00512068 0.91636
H5 H 0.846029 0.800859 0.527785
H6 H 0.781539 0.656391 0.466078
H7 H 0.487094 0.502161 0.851828
H8 H 0.171975 0.108739 0.974646
H9 H 0.737648 0.746324 0.668177
H10 H 0.106871 -0.0392388 0.914795
H11 H -0.327832 -0.409875 0.919523
H12 H -0.330754 -0.667518 0.986389
H13 H 0.472934 0.0447203 0.746781
H14 H 0.469939 -0.213639 0.811733
H15 H -0.15314 -0.740352 0.990644
H16 H 0.157258 -0.607653 0.933942
H17 H 0.0961032 0.162716 0.757004
H18 H 0.32338 0.0794626 0.63846
H19 H 0.797303 0.463373 0.332642
H20 H 0.734229 0.285202 0.284327
H21 H 0.101188 -0.228974 0.552184
H22 H 0.382097 -0.0656868 0.396088
O1 O 0.716126 0.548619 0.40946
O2 O -0.281332 -0.168857 0.811517

#END

#######################################################################
#
#                 Cambridge Crystallographic Data Centre
#                                CCDC 
#
#######################################################################
#
# If this CIF has been generated from an entry in the Cambridge 
# Structural Database, then it will include bibliographic, chemical, 
# crystal, experimental, refinement or atomic coordinate data resulting 
# from the CCDC's data processing and validation procedures.
#
#######################################################################

data_6
_database_code_depnum_ccdc_archive 'CCDC 1506366'
_symmetry_cell_setting           triclinic
_symmetry_space_group_name_H-M   'P -1'
_symmetry_Int_Tables_number      2
_space_group_name_Hall           '-P 1'
loop_
_symmetry_equiv_pos_site_id
_symmetry_equiv_pos_as_xyz
1 x,y,z
2 -x,-y,-z
_cell_length_a                   10.2
_cell_length_b                   12.5
_cell_length_c                   11.2
_cell_angle_alpha                101.9
_cell_angle_beta                 85.3
_cell_angle_gamma                77.4
_cell_volume                     1355.04
loop_
_atom_site_label
_atom_site_type_symbol
_atom_site_fract_x
_atom_site_fract_y
_atom_site_fract_z
C1 C 0.44666 0.481565 0.841106
C2 C 0.52922 0.397074 0.747426
C3 C 0.65 0.412996 0.698022
C4 C 0.69269 0.512339 0.738372
C5 C 0.608231 0.595613 0.83386
C6 C 0.486706 0.580244 0.884604
C7 C 0.8292 0.511311 0.675466
C8 C 0.990675 0.630804 0.655394
C9 C 1.00428 0.739861 0.656815
C10 C 1.13527 0.761412 0.645675
C11 C 1.25141 0.670437 0.631687
C12 C 1.23252 0.561104 0.630524
C13 C 1.10672 0.54048 0.642189
C14 C 1.15439 0.871213 0.648495
C15 C 1.28192 0.889327 0.637309
C16 C 1.39677 0.799051 0.622741
C17 C 1.38138 0.691952 0.620066
C18 C 0.879815 0.832791 0.674593
C19 C 0.812012 0.848499 0.574218
C20 C 0.690768 0.933958 0.589646
C21 C 0.639741 1.00258 0.703063
C22 C 0.704044 0.990053 0.80795
C23 C 0.824982 0.9038 0.793203
C24 C 0.651129 1.05936 0.92624
C25 C 0.714755 1.04468 1.02688
C26 C 0.834661 0.959453 1.01269
C27 C 0.88857 0.890957 0.899008
C28 C 0.814187 0.783202 0.34862
C29 C 0.914606 0.740749 0.233637
C30 C 1.04163 0.764279 0.216838
C31 C 1.12319 0.724667 0.103528
C32 C 1.07921 0.660662 0.00530828
C33 C 0.952656 0.637466 0.0193921
C34 C 0.871715 0.678309 0.132056
Cl1 Cl 0.649352 0.721214 0.900151
Cl2 Cl 1.10377 0.846768 0.333378
N1 N 0.861067 0.612184 0.674509
N2 N 0.864253 0.778364 0.457727
H1 H 1.14378 0.629799 -0.0824348
H2 H 1.22048 0.74515 0.0933667
H3 H 0.917025 0.588321 -0.0572155
H4 H 0.771528 0.663426 0.144755
H5 H 1.32101 0.49182 0.620343
H6 H 1.09382 0.456455 0.639982
H7 H 1.49693 0.814682 0.613954
H8 H 1.29459 0.973999 0.639876
H9 H 1.469 0.621773 0.609193
H10 H 1.0664 0.940953 0.659887
H11 H 0.639028 0.94222 0.510504
H12 H 0.547056 1.06774 0.713573
H13 H 0.980823 0.825621 0.888792
H14 H 0.884861 0.947982 1.09242
H15 H 0.558649 1.12457 0.935749
H16 H 0.673282 1.09828 1.11724
H17 H 0.961659 0.735782 0.451252
H18 H 0.786025 0.683258 0.702402
H19 H 0.717187 0.34793 0.626148
H20 H 0.499687 0.319091 0.713094
H21 H 0.424831 0.646327 0.958861
H22 H 0.351595 0.470784 0.881223
O1 O 0.907291 0.419621 0.630714
O2 O 0.694942 0.817043 0.340176

#END

#######################################################################
#
#                 Cambridge Crystallographic Data Centre
#                                CCDC 
#
#######################################################################
#
# If this CIF has been generated from an entry in the Cambridge 
# Structural Database, then it will include bibliographic, chemical, 
# crystal, experimental, refinement or atomic coordinate data resulting 
# from the CCDC's data processing and validation procedures.
#
#######################################################################

data_7
_database_code_depnum_ccdc_archive 'CCDC 1506367'
_symmetry_cell_setting           triclinic
_symmetry_space_group_name_H-M   'P -1'
_symmetry_Int_Tables_number      2
_space_group_name_Hall           '-P 1'
loop_
_symmetry_equiv_pos_site_id
_symmetry_equiv_pos_as_xyz
1 x,y,z
2 -x,-y,-z
_cell_length_a                   11.3
_cell_length_b                   10.6
_cell_length_c                   14.6
_cell_angle_alpha                70.6
_cell_angle_beta                 89.3
_cell_angle_gamma                58.8
_cell_volume                     1378.98
loop_
_atom_site_label
_atom_site_type_symbol
_atom_site_fract_x
_atom_site_fract_y
_atom_site_fract_z
C1 C 0.9454 0.557589 0.200568
C2 C 1.05347 0.472773 0.156561
C3 C 1.19342 0.388328 0.205005
C4 C 1.22855 0.385902 0.2975
C5 C 1.11797 0.473005 0.340263
C6 C 0.977544 0.55836 0.291901
C7 C 1.3809 0.28625 0.348715
C8 C 1.62219 0.189515 0.321255
C9 C 1.70803 0.247222 0.293076
C10 C 1.85845 0.141042 0.328595
C11 C 1.9171 -0.0209825 0.392681
C12 C 1.82445 -0.073721 0.419186
C13 C 1.68156 0.0277314 0.384784
C14 C 1.95236 0.192575 0.302871
C15 C 2.09588 0.0891331 0.338427
C16 C 2.15341 -0.071175 0.401371
C17 C 2.06531 -0.124647 0.427873
C18 C 1.6514 0.4147 0.224595
C19 C 1.65406 0.45303 0.123865
C20 C 1.60737 0.611832 0.0609642
C21 C 1.56161 0.727552 0.0990166
C22 C 1.55936 0.694174 0.200865
C23 C 1.60582 0.535312 0.26438
C24 C 1.51318 0.812921 0.240998
C25 C 1.51236 0.776989 0.340281
C26 C 1.55796 0.619921 0.403433
C27 C 1.60347 0.502132 0.366679
C28 C 1.70325 0.346451 -0.00964061
C29 C 1.77029 0.196038 -0.0309238
C30 C 1.78282 0.0512322 0.0217954
C31 C 1.844 -0.0733716 -0.0117838
C32 C 1.89441 -0.0558716 -0.0993449
C33 C 1.88194 0.0872501 -0.153946
C34 C 1.81965 0.210749 -0.120151
Cl1 Cl 1.14957 0.484483 0.452205
Cl2 Cl 1.72024 0.0169544 0.131743
N1 N 1.47455 0.287407 0.287129
N2 N 1.7064 0.330975 0.0870666
H1 H 1.94238 -0.1538 -0.124821
H2 H 1.85084 -0.183055 0.0311972
H3 H 1.91995 0.102914 -0.222925
H4 H 1.80592 0.324607 -0.162349
H5 H 1.86867 -0.197323 0.467503
H6 H 1.6114 -0.013271 0.406001
H7 H 2.26702 -0.151642 0.428846
H8 H 2.16565 0.13145 0.317977
H9 H 2.10806 -0.247777 0.47656
H10 H 1.90924 0.31591 0.25496
H11 H 1.6088 0.638462 -0.0169744
H12 H 1.52645 0.848324 0.0499504
H13 H 1.63773 0.3819 0.415826
H14 H 1.55675 0.591938 0.481911
H15 H 1.47825 0.933363 0.191401
H16 H 1.47663 0.868867 0.370426
H17 H 1.74667 0.220404 0.13919
H18 H 1.43712 0.382567 0.222571
H19 H 1.27847 0.319385 0.17205
H20 H 1.02918 0.471486 0.0853105
H21 H 0.894208 0.625549 0.326401
H22 H 0.835373 0.624196 0.163837
O1 O 1.41865 0.205216 0.436997
O2 O 1.65404 0.473806 -0.0796527

#END

#######################################################################
#
#                 Cambridge Crystallographic Data Centre
#                                CCDC 
#
#######################################################################
#
# If this CIF has been generated from an entry in the Cambridge 
# Structural Database, then it will include bibliographic, chemical, 
# crystal, experimental, refinement or atomic coordinate data resulting 
# from the CCDC's data processing and validation procedures.
#
#######################################################################

data_8
_database_code_depnum_ccdc_archive 'CCDC 1506368'
_symmetry_cell_setting           triclinic
_symmetry_space_group_name_H-M   'P -1'
_symmetry_Int_Tables_number      2
_space_group_name_Hall           '-P 1'
loop_
_symmetry_equiv_pos_site_id
_symmetry_equiv_pos_as_xyz
1 x,y,z
2 -x,-y,-z
_cell_length_a                   10.9
_cell_length_b                   13.4
_cell_length_c                   11.2
_cell_angle_alpha                95.0
_cell_angle_beta                 66.8
_cell_angle_gamma                74.0
_cell_volume                     1404.04
loop_
_atom_site_label
_atom_site_type_symbol
_atom_site_fract_x
_atom_site_fract_y
_atom_site_fract_z
C1 C 0.734515 0.449015 0.400213
C2 C 0.68182 0.370104 0.449219
C3 C 0.596415 0.386183 0.58456
C4 C 0.560059 0.480596 0.674462
C5 C 0.615518 0.558344 0.622909
C6 C 0.702109 0.542751 0.487131
C7 C 0.468467 0.481434 0.817559
C8 C 0.282092 0.597847 1.03489
C9 C 0.217743 0.702991 1.1063
C10 C 0.125224 0.726597 1.24596
C11 C 0.0996872 0.642201 1.31033
C12 C 0.165621 0.537071 1.23302
C13 C 0.253643 0.514625 1.0994
C14 C 0.0563474 0.831954 1.3243
C15 C -0.0311166 0.851811 1.45841
C16 C -0.0554259 0.768001 1.52176
C17 C 0.0087663 0.665339 1.44866
C18 C 0.239236 0.792002 1.03896
C19 C 0.315844 0.852005 1.0628
C20 C 0.330882 0.938895 1.00148
C21 C 0.268527 0.965803 0.918466
C22 C 0.186796 0.908551 0.892421
C23 C 0.170924 0.821232 0.953992
C24 C 0.119593 0.936727 0.808479
C25 C 0.0381578 0.881833 0.786451
C26 C 0.0203005 0.796503 0.848687
C27 C 0.0848501 0.766897 0.930181
C28 C 0.384687 0.900627 1.23649
C29 C 0.475453 0.863936 1.30738
C30 C 0.62101 0.8056 1.24578
C31 C 0.698234 0.783949 1.32042
C32 C 0.630186 0.820901 1.45814
C33 C 0.485752 0.880729 1.52124
C34 C 0.410333 0.903015 1.44577
Cl1 Cl 0.585585 0.677361 0.724067
Cl2 Cl 0.713251 0.758867 1.07305
N1 N 0.371385 0.576745 0.897606
N2 N 0.385018 0.826092 1.14492
H1 H 0.6908 0.803479 1.51588
H2 H 0.811154 0.738869 1.26966
H3 H 0.432594 0.910666 1.62868
H4 H 0.298647 0.951764 1.49216
H5 H 0.145184 0.472702 1.28148
H6 H 0.304689 0.433973 1.04131
H7 H -0.125 0.785002 1.62783
H8 H -0.0823996 0.933111 1.51617
H9 H -0.00923121 0.599865 1.49575
H10 H 0.0737109 0.897476 1.27743
H11 H 0.391961 0.983618 1.02237
H12 H 0.28124 1.0321 0.871319
H13 H 0.0691046 0.701767 0.978532
H14 H -0.0455423 0.753946 0.832475
H15 H 0.133356 1.00326 0.762118
H16 H -0.0131394 0.90423 0.722017
H17 H 0.427562 0.748686 1.14303
H18 H 0.37502 0.641897 0.859117
H19 H 0.556148 0.325295 0.625899
H20 H 0.707424 0.296246 0.382192
H21 H 0.744075 0.604388 0.451047
H22 H 0.801849 0.437703 0.294515
O1 O 0.481235 0.397108 0.853104
O2 O 0.313378 0.994374 1.26326

#END

#######################################################################
#
#                 Cambridge Crystallographic Data Centre
#                                CCDC 
#
#######################################################################
#
# If this CIF has been generated from an entry in the Cambridge 
# Structural Database, then it will include bibliographic, chemical, 
# crystal, experimental, refinement or atomic coordinate data resulting 
# from the CCDC's data processing and validation procedures.
#
#######################################################################

data_9
_database_code_depnum_ccdc_archive 'CCDC 1506369'
_symmetry_cell_setting           triclinic
_symmetry_space_group_name_H-M   'P -1'
_symmetry_Int_Tables_number      2
_space_group_name_Hall           '-P 1'
loop_
_symmetry_equiv_pos_site_id
_symmetry_equiv_pos_as_xyz
1 x,y,z
2 -x,-y,-z
_cell_length_a                   12.0
_cell_length_b                   11.9
_cell_length_c                   10.9
_cell_angle_alpha                65.5
_cell_angle_beta                 81.4
_cell_angle_gamma                77.2
_cell_volume                     1378.76
loop_
_atom_site_label
_atom_site_type_symbol
_atom_site_fract_x
_atom_site_fract_y
_atom_site_fract_z
C1 C 0.619179 0.796546 0.611891
C2 C 0.692739 0.866436 0.512543
C3 C 0.657186 0.936263 0.383285
C4 C 0.547732 0.940816 0.349234
C5 C 0.475916 0.868025 0.450612
C6 C 0.511328 0.796744 0.580615
C7 C 0.527654 1.02183 0.202506
C8 C 0.382516 1.13934 0.0333591
C9 C 0.267606 1.16092 0.00938722
C10 C 0.231104 1.23409 -0.123969
C11 C 0.312241 1.28651 -0.231247
C12 C 0.427516 1.26499 -0.201307
C13 C 0.46247 1.19452 -0.0738401
C14 C 0.115152 1.25692 -0.154052
C15 C 0.0822698 1.32695 -0.283133
C16 C 0.162993 1.37829 -0.389063
C17 C 0.275655 1.35833 -0.363119
C18 C 0.179858 1.11061 0.119804
C19 C 0.150456 0.99349 0.157633
C20 C 0.0620533 0.95471 0.260283
C21 C 0.00696718 1.03048 0.32479
C22 C 0.0346151 1.15016 0.291186
C23 C 0.121262 1.19091 0.186731
C24 C -0.0217797 1.22966 0.357131
C25 C 0.00576336 1.34606 0.321609
C26 C 0.0912361 1.38714 0.218054
C27 C 0.147428 1.31186 0.152267
C28 C 0.214131 0.785161 0.147655
C29 C 0.256574 0.719697 0.0537999
C30 C 0.323625 0.598528 0.0976316
C31 C 0.353493 0.535123 0.0118022
C32 C 0.315835 0.590034 -0.117754
C33 C 0.248666 0.709397 -0.16276
C34 C 0.219777 0.772579 -0.0771088
Cl1 Cl 0.34109 0.85509 0.422139
Cl2 Cl 0.378745 0.524383 0.255047
N1 N 0.417698 1.06753 0.16453
N2 N 0.201723 0.914557 0.0906461
H1 H 0.339327 0.539002 -0.183127
H2 H 0.406699 0.44246 0.0477375
H3 H 0.218223 0.752888 -0.263432
H4 H 0.16507 0.864677 -0.110727
H5 H 0.489743 1.30597 -0.282091
H6 H 0.55085 1.17819 -0.0524987
H7 H 0.135705 1.43358 -0.490552
H8 H -0.00690511 1.34332 -0.303828
H9 H 0.338797 1.39749 -0.443587
H10 H 0.0522379 1.21853 -0.0731923
H11 H 0.0401014 0.86336 0.287638
H12 H -0.0600727 0.998941 0.403019
H13 H 0.212824 1.34479 0.0725493
H14 H 0.112867 1.47931 0.189836
H15 H -0.0875638 1.1966 0.436614
H16 H -0.0379901 1.40651 0.372725
H17 H 0.24626 0.954488 0.00224348
H18 H 0.353899 1.03961 0.235966
H19 H 0.713104 0.990149 0.30328
H20 H 0.777714 0.865964 0.535548
H21 H 0.453689 0.740965 0.656041
H22 H 0.645657 0.740874 0.713661
O1 O 0.611713 1.0458 0.124264
O2 O 0.188449 0.725994 0.265939

#END

#######################################################################
#
#                 Cambridge Crystallographic Data Centre
#                                CCDC 
#
#######################################################################
#
# If this CIF has been generated from an entry in the Cambridge 
# Structural Database, then it will include bibliographic, chemical, 
# crystal, experimental, refinement or atomic coordinate data resulting 
# from the CCDC's data processing and validation procedures.
#
#######################################################################

data_10
_database_code_depnum_ccdc_archive 'CCDC 1506370'
#==============================================================================

# PROCESSING SUMMARY (IUCr Office Use Only)

_journal_date_recd_electronic      2016-07-08
_journal_date_to_coeditor         ?
_journal_date_from_coeditor       ?
_journal_date_accepted     2016-09-26
_journal_date_printers_first      ?
_journal_date_printers_final      ?
_journal_date_proofs_out          ?
_journal_date_proofs_in           ?
_journal_coeditor_name            ?
_journal_coeditor_code      WF5128SUP1
_journal_coeditor_notes
; ?
;
_journal_paper_category      FA
_journal_techeditor_code      B161512
_iucr_compatibility_tag          ACTA95
_journal_techeditor_notes  
;
;
_journal_coden_ASTM               ?
_journal_name_full                ?
_journal_year                     ?
_journal_volume                   ?
_journal_issue                    ?
_journal_page_first               ?
_journal_page_last                ?
_journal_suppl_publ_number        ?
_journal_suppl_publ_pages         ?

#==============================================================================

_symmetry_cell_setting           triclinic
_symmetry_space_group_name_H-M   'P -1'
_symmetry_Int_Tables_number      2
_space_group_name_Hall           '-P 1'
loop_
_symmetry_equiv_pos_site_id
_symmetry_equiv_pos_as_xyz
1 x,y,z
2 -x,-y,-z
_cell_length_a                   13.8
_cell_length_b                   10.9
_cell_length_c                   11.5
_cell_angle_alpha                65.0
_cell_angle_beta                 109.4
_cell_angle_gamma                111.7
_cell_volume                     1418.23
loop_
_atom_site_label
_atom_site_type_symbol
_atom_site_fract_x
_atom_site_fract_y
_atom_site_fract_z
C1 C 0.975598 0.103404 0.767893
C2 C 0.892232 0.00756036 0.829848
C3 C 0.90121 -0.126067 0.911098
C4 C 0.993252 -0.167178 0.935218
C5 C 1.07523 -0.069851 0.869855
C6 C 1.06651 0.0644016 0.787161
C7 C 0.985438 -0.317966 1.02358
C8 C 1.09559 -0.474219 1.19842
C9 C 1.20101 -0.47578 1.26333
C10 C 1.22325 -0.602068 1.36163
C11 C 1.13751 -0.72606 1.39173
C12 C 1.03199 -0.718625 1.32488
C13 C 1.01059 -0.596906 1.23176
C14 C 1.32873 -0.609069 1.43216
C15 C 1.34786 -0.732546 1.52541
C16 C 1.26295 -0.855425 1.55365
C17 C 1.16 -0.851651 1.4882
C18 C 1.28917 -0.343541 1.23678
C19 C 1.35063 -0.309522 1.14708
C20 C 1.4345 -0.183286 1.12402
C21 C 1.45423 -0.0933996 1.18858
C22 C 1.39301 -0.122478 1.27962
C23 C 1.30959 -0.249853 1.3047
C24 C 1.41261 -0.0294482 1.34613
C25 C 1.35257 -0.0604855 1.4347
C26 C 1.27035 -0.186728 1.46028
C27 C 1.24938 -0.279206 1.39727
C28 C 1.3599 -0.370834 0.967613
C29 C 1.35185 -0.491247 0.929829
C30 C 1.36183 -0.626025 1.01279
C31 C 1.3571 -0.723714 0.961478
C32 C 1.34227 -0.68888 0.826591
C33 C 1.33333 -0.555348 0.742364
C34 C 1.33903 -0.458591 0.794345
Cl1 Cl 1.1899 -0.110529 0.881094
Cl2 Cl 1.38339 -0.681185 1.18395
N1 N 1.07858 -0.346812 1.10469
N2 N 1.33005 -0.402581 1.08179
H1 H 1.33839 -0.766139 0.787899
H2 H 1.36572 -0.826625 1.0286
H3 H 1.32244 -0.52663 0.636797
H4 H 1.3343 -0.352891 0.731508
H5 H 0.966284 -0.812266 1.34883
H6 H 0.929733 -0.591852 1.18072
H7 H 1.27935 -0.952286 1.62749
H8 H 1.42913 -0.735596 1.57827
H9 H 1.09381 -0.945259 1.50963
H10 H 1.39444 -0.514946 1.41146
H11 H 1.48074 -0.158356 1.05301
H12 H 1.51838 0.00307037 1.16985
H13 H 1.18629 -0.376347 1.41807
H14 H 1.22327 -0.211238 1.53078
H15 H 1.47641 0.0672458 1.32571
H16 H 1.36823 0.0115377 1.48531
H17 H 1.28988 -0.502695 1.12472
H18 H 1.14634 -0.267428 1.09332
H19 H 0.836594 -0.203996 0.958264
H20 H 0.820304 0.0365669 0.814143
H21 H 1.1312 0.136794 0.737462
H22 H 0.969838 0.208388 0.703398
O1 O 0.898044 -0.404108 1.02406
O2 O 1.39047 -0.250529 0.894765

#END

#######################################################################
#
#                 Cambridge Crystallographic Data Centre
#                                CCDC 
#
#######################################################################
#
# If this CIF has been generated from an entry in the Cambridge 
# Structural Database, then it will include bibliographic, chemical, 
# crystal, experimental, refinement or atomic coordinate data resulting 
# from the CCDC's data processing and validation procedures.
#
#######################################################################

data_11
_database_code_depnum_ccdc_archive 'CCDC 1506371'
#==============================================================================

# PROCESSING SUMMARY (IUCr Office Use Only)

_journal_date_recd_electronic      2016-07-08
_journal_date_to_coeditor         ?
_journal_date_from_coeditor       ?
_journal_date_accepted     2016-09-26
_journal_date_printers_first      ?
_journal_date_printers_final      ?
_journal_date_proofs_out          ?
_journal_date_proofs_in           ?
_journal_coeditor_name            ?
_journal_coeditor_code      WF5128SUP1
_journal_coeditor_notes
; ?
;
_journal_paper_category      FA
_journal_techeditor_code      B161512
_iucr_compatibility_tag          ACTA95
_journal_techeditor_notes  
;
;
_journal_coden_ASTM               ?
_journal_name_full                ?
_journal_year                     ?
_journal_volume                   ?
_journal_issue                    ?
_journal_page_first               ?
_journal_page_last                ?
_journal_suppl_publ_number        ?
_journal_suppl_publ_pages         ?

#==============================================================================

_symmetry_cell_setting           triclinic
_symmetry_space_group_name_H-M   'P -1'
_symmetry_Int_Tables_number      2
_space_group_name_Hall           '-P 1'
loop_
_symmetry_equiv_pos_site_id
_symmetry_equiv_pos_as_xyz
1 x,y,z
2 -x,-y,-z
_cell_length_a                   13.7
_cell_length_b                   10.5
_cell_length_c                   11.0
_cell_angle_alpha                66.7
_cell_angle_beta                 75.2
_cell_angle_gamma                100.5
_cell_volume                     1337.37
loop_
_atom_site_label
_atom_site_type_symbol
_atom_site_fract_x
_atom_site_fract_y
_atom_site_fract_z
C1 C 0.436964 0.765689 0.468631
C2 C 0.332536 0.766916 0.491182
C3 C 0.312819 0.898301 0.432358
C4 C 0.395311 1.03156 0.350581
C5 C 0.499727 1.0271 0.327895
C6 C 0.520701 0.895814 0.385771
C7 C 0.360287 1.16423 0.296407
C8 C 0.391679 1.41832 0.254736
C9 C 0.297841 1.42973 0.327283
C10 C 0.280719 1.56881 0.277989
C11 C 0.362073 1.69352 0.159501
C12 C 0.458038 1.67678 0.0917012
C13 C 0.472168 1.5426 0.137628
C14 C 0.185189 1.5877 0.344728
C15 C 0.171173 1.7225 0.29632
C16 C 0.251822 1.84558 0.179362
C17 C 0.345285 1.83107 0.112524
C18 C 0.216201 1.30402 0.458973
C19 C 0.122924 1.22785 0.458247
C20 C 0.0415872 1.11824 0.586392
C21 C 0.0549068 1.08481 0.713065
C22 C 0.149443 1.15868 0.719209
C23 C 0.231109 1.27083 0.590647
C24 C 0.164105 1.12519 0.849689
C25 C 0.255246 1.19964 0.854299
C26 C 0.335549 1.31174 0.727626
C27 C 0.323843 1.34645 0.599298
C28 C 0.0219893 1.28126 0.301222
C29 C 0.0190935 1.3054 0.15792
C30 C 0.104068 1.38107 0.0269417
C31 C 0.0884958 1.39608 -0.0975859
C32 C -0.011924 1.33598 -0.0936491
C33 C -0.0977705 1.26259 0.0348198
C34 C -0.0816954 1.24934 0.157844
Cl1 Cl 0.610804 1.18427 0.22139
Cl2 Cl 0.232267 1.4673 0.00782125
N1 N 0.413756 1.28395 0.299684
N2 N 0.110645 1.25848 0.327393
H1 H -0.022867 1.34798 -0.191334
H2 H 0.155823 1.45617 -0.197193
H3 H -0.176917 1.21659 0.0390241
H4 H -0.147473 1.19538 0.259101
H5 H 0.520076 1.77178 0.00171603
H6 H 0.544735 1.52858 0.084138
H7 H 0.239596 1.95147 0.142298
H8 H 0.0970547 1.73425 0.348371
H9 H 0.407941 1.92498 0.0220735
H10 H 0.122235 1.49366 0.433981
H11 H -0.0311191 1.06315 0.581553
H12 H -0.00754565 1.00044 0.811264
H13 H 0.385798 1.43367 0.502646
H14 H 0.407156 1.37139 0.731711
H15 H 0.101281 1.03927 0.946627
H16 H 0.26552 1.17309 0.955051
H17 H 0.173235 1.2599 0.253114
H18 H 0.480771 1.28258 0.321775
H19 H 0.232079 0.901781 0.447493
H20 H 0.266523 0.665785 0.554783
H21 H 0.602709 0.896884 0.364717
H22 H 0.453822 0.663751 0.513968
O1 O 0.284692 1.15798 0.256694
O2 O -0.0550386 1.27881 0.38904

#END

#######################################################################
#
#                 Cambridge Crystallographic Data Centre
#                                CCDC 
#
#######################################################################
#
# If this CIF has been generated from an entry in the Cambridge 
# Structural Database, then it will include bibliographic, chemical, 
# crystal, experimental, refinement or atomic coordinate data resulting 
# from the CCDC's data processing and validation procedures.
#
#######################################################################

data_12
_database_code_depnum_ccdc_archive 'CCDC 1506372'
#==============================================================================

# PROCESSING SUMMARY (IUCr Office Use Only)

_journal_date_recd_electronic      2016-07-08
_journal_date_to_coeditor         ?
_journal_date_from_coeditor       ?
_journal_date_accepted     2016-09-26
_journal_date_printers_first      ?
_journal_date_printers_final      ?
_journal_date_proofs_out          ?
_journal_date_proofs_in           ?
_journal_coeditor_name            ?
_journal_coeditor_code      WF5128SUP1
_journal_coeditor_notes
; ?
;
_journal_paper_category      FA
_journal_techeditor_code      B161512
_iucr_compatibility_tag          ACTA95
_journal_techeditor_notes  
;
;
_journal_coden_ASTM               ?
_journal_name_full                ?
_journal_year                     ?
_journal_volume                   ?
_journal_issue                    ?
_journal_page_first               ?
_journal_page_last                ?
_journal_suppl_publ_number        ?
_journal_suppl_publ_pages         ?

#==============================================================================

_symmetry_cell_setting           monoclinic
_symmetry_space_group_name_H-M   'P 21/a'
_symmetry_Int_Tables_number      14
_space_group_name_Hall           '-P 2yab'
loop_
_symmetry_equiv_pos_site_id
_symmetry_equiv_pos_as_xyz
1 x,y,z
2 1/2-x,1/2+y,-z
3 -x,-y,-z
4 1/2+x,1/2-y,z
_cell_length_a                   18.9
_cell_length_b                   13.2
_cell_length_c                   11.1
_cell_angle_alpha                90
_cell_angle_beta                 87.2
_cell_angle_gamma                90
_cell_volume                     2758.9
loop_
_atom_site_label
_atom_site_type_symbol
_atom_site_fract_x
_atom_site_fract_y
_atom_site_fract_z
C1 C 0.985048 0.0505445 0.685457
C2 C 0.921226 0.0734508 0.633724
C3 C 0.921523 0.13359 0.531244
C4 C 0.984711 0.170724 0.47603
C5 C 1.04816 0.147809 0.530626
C6 C 1.04833 0.0883957 0.634547
C7 C 0.974834 0.235434 0.366153
C8 C 1.02246 0.269202 0.15618
C9 C 1.07696 0.245993 0.0707463
C10 C 1.07706 0.290863 -0.0467585
C11 C 1.02079 0.357044 -0.0763945
C12 C 0.966668 0.377768 0.0131112
C13 C 0.966992 0.33613 0.126147
C14 C 1.13221 0.272579 -0.136019
C15 C 1.13094 0.316565 -0.248257
C16 C 1.07479 0.381219 -0.277574
C17 C 1.02095 0.400987 -0.192947
C18 C 1.13751 0.180481 0.103119
C19 C 1.18986 0.218781 0.175233
C20 C 1.24826 0.157656 0.205794
C21 C 1.25372 0.0605198 0.163818
C22 C 1.20231 0.0181197 0.0900761
C23 C 1.14335 0.0789181 0.059656
C24 C 1.20771 -0.0824018 0.0465439
C25 C 1.15687 -0.122149 -0.0241795
C26 C 1.09819 -0.0624356 -0.0538056
C27 C 1.09146 0.035374 -0.0129664
C28 C 1.22615 0.37257 0.287799
C29 C 1.21006 0.483785 0.293587
C30 C 1.21471 0.539964 0.400394
C31 C 1.20288 0.643944 0.400808
C32 C 1.18716 0.693668 0.294888
C33 C 1.18276 0.639539 0.187907
C34 C 1.19408 0.535764 0.188121
Cl1 Cl 1.12971 0.195771 0.476962
Cl2 Cl 1.23154 0.483884 0.537454
N1 N 1.02313 0.224049 0.270654
N2 N 1.18465 0.320088 0.210826
H1 H 1.1784 0.774844 0.296501
H2 H 1.20595 0.685154 0.485054
H3 H 1.17096 0.677743 0.104548
H4 H 1.1924 0.493984 0.103827
H5 H 0.923865 0.428596 -0.00878632
H6 H 0.925614 0.352707 0.194189
H7 H 1.07445 0.415241 -0.366771
H8 H 1.17364 0.301383 -0.315203
H9 H 0.977492 0.450977 -0.213985
H10 H 1.1756 0.222899 -0.114562
H11 H 1.28751 0.189606 0.262563
H12 H 1.29864 0.0143493 0.187512
H13 H 1.04611 0.0806945 -0.0360651
H14 H 1.05788 -0.0942272 -0.109345
H15 H 1.25305 -0.127622 0.0704915
H16 H 1.16152 -0.199335 -0.0571652
H17 H 1.1428 0.357486 0.178672
H18 H 1.06336 0.174759 0.281696
H19 H 0.872344 0.154259 0.490811
H20 H 0.871377 0.0451167 0.673545
H21 H 1.0984 0.0731523 0.675054
H22 H 0.98578 0.00400204 0.766149
O1 O 0.923594 0.29201 0.366091
O2 O 1.27286 0.334407 0.344853

#END

#######################################################################
#
#                 Cambridge Crystallographic Data Centre
#                                CCDC 
#
#######################################################################
#
# If this CIF has been generated from an entry in the Cambridge 
# Structural Database, then it will include bibliographic, chemical, 
# crystal, experimental, refinement or atomic coordinate data resulting 
# from the CCDC's data processing and validation procedures.
#
#######################################################################

data_13
_database_code_depnum_ccdc_archive 'CCDC 1506373'
#==============================================================================

# PROCESSING SUMMARY (IUCr Office Use Only)

_journal_date_recd_electronic      2016-07-08
_journal_date_to_coeditor         ?
_journal_date_from_coeditor       ?
_journal_date_accepted     2016-09-26
_journal_date_printers_first      ?
_journal_date_printers_final      ?
_journal_date_proofs_out          ?
_journal_date_proofs_in           ?
_journal_coeditor_name            ?
_journal_coeditor_code      WF5128SUP1
_journal_coeditor_notes
; ?
;
_journal_paper_category      FA
_journal_techeditor_code      B161512
_iucr_compatibility_tag          ACTA95
_journal_techeditor_notes  
;
;
_journal_coden_ASTM               ?
_journal_name_full                ?
_journal_year                     ?
_journal_volume                   ?
_journal_issue                    ?
_journal_page_first               ?
_journal_page_last                ?
_journal_suppl_publ_number        ?
_journal_suppl_publ_pages         ?

#==============================================================================

_symmetry_cell_setting           triclinic
_symmetry_space_group_name_H-M   'P -1'
_symmetry_Int_Tables_number      2
_space_group_name_Hall           '-P 1'
loop_
_symmetry_equiv_pos_site_id
_symmetry_equiv_pos_as_xyz
1 x,y,z
2 -x,-y,-z
_cell_length_a                   10.9
_cell_length_b                   14.9
_cell_length_c                   10.5
_cell_angle_alpha                67.6
_cell_angle_beta                 62.7
_cell_angle_gamma                88.5
_cell_volume                     1382.34
loop_
_atom_site_label
_atom_site_type_symbol
_atom_site_fract_x
_atom_site_fract_y
_atom_site_fract_z
C1 C 0.397164 0.399895 0.756931
C2 C 0.382259 0.344115 0.683258
C3 C 0.318099 0.377298 0.590732
C4 C 0.268562 0.466659 0.566994
C5 C 0.283959 0.521027 0.643398
C6 C 0.347261 0.488006 0.737708
C7 C 0.200979 0.488869 0.463527
C8 C 0.157372 0.623092 0.268341
C9 C 0.160202 0.724022 0.204658
C10 C 0.110994 0.764649 0.0935683
C11 C 0.0621929 0.701545 0.0466576
C12 C 0.0638695 0.599751 0.112563
C13 C 0.109988 0.560722 0.219884
C14 C 0.10876 0.86668 0.0274078
C15 C 0.060506 0.903619 -0.078862
C16 C 0.0124644 0.840991 -0.125184
C17 C 0.0135019 0.741971 -0.0634308
C18 C 0.210834 0.790626 0.252883
C19 C 0.12059 0.821019 0.366712
C20 C 0.17416 0.885489 0.407374
C21 C 0.315215 0.920375 0.333042
C22 C 0.411992 0.893345 0.213723
C23 C 0.359109 0.828045 0.173341
C24 C 0.558405 0.929356 0.134298
C25 C 0.650356 0.902418 0.0184345
C26 C 0.598608 0.838162 -0.02251
C27 C 0.456963 0.801805 0.0529097
C28 C -0.122511 0.84717 0.4854
C29 C -0.273009 0.795483 0.585709
C30 C -0.382203 0.839156 0.565157
C31 C -0.52177 0.791891 0.667525
C32 C -0.554532 0.701397 0.792837
C33 C -0.447847 0.657241 0.815825
C34 C -0.308689 0.704304 0.712544
Cl1 Cl 0.221476 0.631392 0.631237
Cl2 Cl -0.349791 0.950182 0.409004
N1 N 0.209055 0.585377 0.374991
N2 N -0.0255733 0.786945 0.449745
H1 H -0.663913 0.665645 0.872279
H2 H -0.604038 0.826676 0.647759
H3 H -0.472616 0.586849 0.913816
H4 H -0.2248 0.671206 0.731186
H5 H 0.0274238 0.551497 0.0764993
H6 H 0.109915 0.482802 0.270484
H7 H -0.0252962 0.871334 -0.209383
H8 H 0.0591541 0.981886 -0.127593
H9 H -0.0232902 0.692839 -0.0979299
H10 H 0.14519 0.915513 0.0623911
H11 H 0.100684 0.907322 0.497362
H12 H 0.354512 0.969514 0.365607
H13 H 0.418194 0.752777 0.0199401
H14 H 0.671385 0.817314 -0.114742
H15 H 0.59662 0.979052 0.166874
H16 H 0.762544 0.930535 -0.0419399
H17 H -0.0594373 0.722939 0.45403
H18 H 0.251258 0.636793 0.391538
H19 H 0.302675 0.334465 0.53436
H20 H 0.420171 0.274844 0.698211
H21 H 0.35619 0.531818 0.79587
H22 H 0.446766 0.37491 0.83026
O1 O 0.147987 0.419622 0.459028
O2 O -0.0894738 0.934738 0.444623

#END

#######################################################################
#
#                 Cambridge Crystallographic Data Centre
#                                CCDC 
#
#######################################################################
#
# If this CIF has been generated from an entry in the Cambridge 
# Structural Database, then it will include bibliographic, chemical, 
# crystal, experimental, refinement or atomic coordinate data resulting 
# from the CCDC's data processing and validation procedures.
#
#######################################################################

data_14
_database_code_depnum_ccdc_archive 'CCDC 1506374'
#==============================================================================

# PROCESSING SUMMARY (IUCr Office Use Only)

_journal_date_recd_electronic      2016-07-08
_journal_date_to_coeditor         ?
_journal_date_from_coeditor       ?
_journal_date_accepted     2016-09-26
_journal_date_printers_first      ?
_journal_date_printers_final      ?
_journal_date_proofs_out          ?
_journal_date_proofs_in           ?
_journal_coeditor_name            ?
_journal_coeditor_code      WF5128SUP1
_journal_coeditor_notes
; ?
;
_journal_paper_category      FA
_journal_techeditor_code      B161512
_iucr_compatibility_tag          ACTA95
_journal_techeditor_notes  
;
;
_journal_coden_ASTM               ?
_journal_name_full                ?
_journal_year                     ?
_journal_volume                   ?
_journal_issue                    ?
_journal_page_first               ?
_journal_page_last                ?
_journal_suppl_publ_number        ?
_journal_suppl_publ_pages         ?

#==============================================================================

_symmetry_cell_setting           monoclinic
_symmetry_space_group_name_H-M   'P 21/n'
_symmetry_Int_Tables_number      14
_space_group_name_Hall           '-P 2yn'
loop_
_symmetry_equiv_pos_site_id
_symmetry_equiv_pos_as_xyz
1 x,y,z
2 1/2-x,1/2+y,1/2-z
3 -x,-y,-z
4 1/2+x,1/2-y,1/2+z
_cell_length_a                   10.9
_cell_length_b                   14.6
_cell_length_c                   17.8
_cell_angle_alpha                90
_cell_angle_beta                 80.5
_cell_angle_gamma                90
_cell_volume                     2791.91
loop_
_atom_site_label
_atom_site_type_symbol
_atom_site_fract_x
_atom_site_fract_y
_atom_site_fract_z
C1 C 0.495685 0.0759266 0.736043
C2 C 0.45037 0.160576 0.76321
C3 C 0.322999 0.176949 0.774322
C4 C 0.239054 0.11024 0.758149
C5 C 0.286559 0.0252996 0.730995
C6 C 0.413974 0.00825609 0.720357
C7 C 0.103672 0.134245 0.765718
C8 C -0.056468 0.229633 0.843666
C9 C -0.111682 0.251146 0.917684
C10 C -0.226108 0.301087 0.930379
C11 C -0.282739 0.327572 0.866851
C12 C -0.222192 0.304672 0.792423
C13 C -0.112366 0.257467 0.780431
C14 C -0.286403 0.32513 1.00478
C15 C -0.397047 0.372247 1.01537
C16 C -0.45309 0.398026 0.952403
C17 C -0.396657 0.37607 0.87966
C18 C -0.0516724 0.224387 0.984056
C19 C -0.0825934 0.142345 1.02246
C20 C -0.0266471 0.118105 1.08647
C21 C 0.0589192 0.174961 1.1104
C22 C 0.094262 0.258468 1.073
C23 C 0.0375235 0.283676 1.00913
C24 C 0.183541 0.317184 1.09703
C25 C 0.216149 0.397934 1.05975
C26 C 0.159893 0.423297 0.996708
C27 C 0.0728269 0.367875 0.972035
C28 C -0.204962 -0.00101504 1.01893
C29 C -0.305072 -0.0439325 0.9811
C30 C -0.325046 -0.0359293 0.905389
C31 C -0.423516 -0.0810035 0.880347
C32 C -0.504072 -0.134919 0.930497
C33 C -0.485005 -0.145208 1.00564
C34 C -0.386207 -0.100687 1.02982
Cl1 Cl 0.189657 -0.0629235 0.712574
Cl2 Cl -0.225295 0.0255199 0.836646
N1 N 0.0576374 0.18322 0.830472
N2 N -0.168698 0.0852559 0.99538
H1 H -0.580749 -0.169444 0.910398
H2 H -0.435194 -0.0738131 0.821142
H3 H -0.546541 -0.188018 1.04514
H4 H -0.368028 -0.108704 1.08772
H5 H -0.264512 0.325453 0.743815
H6 H -0.0682057 0.239532 0.723309
H7 H -0.540533 0.435254 0.961662
H8 H -0.441782 0.389942 1.07281
H9 H -0.43867 0.395651 0.830611
H10 H -0.243734 0.305759 1.05352
H11 H -0.0523727 0.0539133 1.1148
H12 H 0.101429 0.155574 1.1593
H13 H 0.0292629 0.388187 0.923883
H14 H 0.185378 0.487494 0.967615
H15 H 0.225876 0.296946 1.14579
H16 H 0.284737 0.442475 1.07866
H17 H -0.204007 0.110928 0.950526
H18 H 0.10411 0.178488 0.875126
H19 H 0.286844 0.243169 0.79483
H20 H 0.513661 0.213689 0.775531
H21 H 0.448113 -0.0583643 0.699967
H22 H 0.594952 0.0619459 0.727135
O1 O 0.0432795 0.11547 0.715891
O2 O -0.166782 -0.0417216 1.07051

#END

#######################################################################
#
#                 Cambridge Crystallographic Data Centre
#                                CCDC 
#
#######################################################################
#
# If this CIF has been generated from an entry in the Cambridge 
# Structural Database, then it will include bibliographic, chemical, 
# crystal, experimental, refinement or atomic coordinate data resulting 
# from the CCDC's data processing and validation procedures.
#
#######################################################################

data_15
_database_code_depnum_ccdc_archive 'CCDC 1506375'
#==============================================================================

# PROCESSING SUMMARY (IUCr Office Use Only)

_journal_date_recd_electronic      2016-07-08
_journal_date_to_coeditor         ?
_journal_date_from_coeditor       ?
_journal_date_accepted     2016-09-26
_journal_date_printers_first      ?
_journal_date_printers_final      ?
_journal_date_proofs_out          ?
_journal_date_proofs_in           ?
_journal_coeditor_name            ?
_journal_coeditor_code      WF5128SUP1
_journal_coeditor_notes
; ?
;
_journal_paper_category      FA
_journal_techeditor_code      B161512
_iucr_compatibility_tag          ACTA95
_journal_techeditor_notes  
;
;
_journal_coden_ASTM               ?
_journal_name_full                ?
_journal_year                     ?
_journal_volume                   ?
_journal_issue                    ?
_journal_page_first               ?
_journal_page_last                ?
_journal_suppl_publ_number        ?
_journal_suppl_publ_pages         ?

#==============================================================================

_symmetry_cell_setting           monoclinic
_symmetry_space_group_name_H-M   'P 21/c'
_symmetry_Int_Tables_number      14
_space_group_name_Hall           '-P 2ybc'
loop_
_symmetry_equiv_pos_site_id
_symmetry_equiv_pos_as_xyz
1 x,y,z
2 -x,1/2+y,1/2-z
3 -x,-y,-z
4 x,1/2-y,1/2+z
_cell_length_a                   13.8
_cell_length_b                   10.5
_cell_length_c                   19.6
_cell_angle_alpha                90
_cell_angle_beta                 80.5
_cell_angle_gamma                90
_cell_volume                     2798.62
loop_
_atom_site_label
_atom_site_type_symbol
_atom_site_fract_x
_atom_site_fract_y
_atom_site_fract_z
C1 C 0.941836 0.967159 0.0958566
C2 C 0.922105 1.09107 0.0769327
C3 C 0.8607 1.11157 0.0285183
C4 C 0.817335 1.00957 -0.00128118
C5 C 0.837774 0.885469 0.0187317
C6 C 0.89992 0.864284 0.066683
C7 C 0.748527 1.03473 -0.0516874
C8 C 0.737948 1.16834 -0.154671
C9 C 0.771311 1.28504 -0.183228
C10 C 0.723319 1.34175 -0.234918
C11 C 0.641523 1.27845 -0.256038
C12 C 0.610215 1.16039 -0.225018
C13 C 0.656515 1.10589 -0.175703
C14 C 0.753326 1.46096 -0.265667
C15 C 0.705195 1.51373 -0.314784
C16 C 0.624675 1.45057 -0.335828
C17 C 0.593655 1.33538 -0.30688
C18 C 0.854804 1.35182 -0.159072
C19 C 0.839285 1.41865 -0.0970642
C20 C 0.918014 1.48253 -0.0732039
C21 C 1.01064 1.4775 -0.111007
C22 C 1.03051 1.40992 -0.174176
C23 C 0.951448 1.34644 -0.198722
C24 C 1.12627 1.40345 -0.213305
C25 C 1.14389 1.3367 -0.274247
C26 C 1.06591 1.27342 -0.298523
C27 C 0.972093 1.27813 -0.26186
C28 C 0.7206 1.42879 0.0117533
C29 C 0.613231 1.41369 0.0397883
C30 C 0.565743 1.48763 0.0948193
C31 C 0.468522 1.46347 0.123881
C32 C 0.417906 1.36318 0.0993898
C33 C 0.464078 1.28747 0.0455089
C34 C 0.560812 1.31309 0.0161182
Cl1 Cl 0.790079 0.75315 -0.0174929
Cl2 Cl 0.623875 1.61624 0.126574
N1 N 0.787686 1.11409 -0.104899
N2 N 0.743809 1.42435 -0.0589303
H1 H 0.342325 1.3444 0.122858
H2 H 0.433255 1.52365 0.16568
H3 H 0.425758 1.20782 0.0266866
H4 H 0.597081 1.25077 -0.024502
H5 H 0.547961 1.11214 -0.241096
H6 H 0.632001 1.01607 -0.151748
H7 H 0.58744 1.49343 -0.374772
H8 H 0.729348 1.60501 -0.337702
H9 H 0.531584 1.28591 -0.322493
H10 H 0.81524 1.51012 -0.249857
H11 H 0.903479 1.53343 -0.0246832
H12 H 1.07066 1.52664 -0.09249
H13 H 0.912477 1.22933 -0.280896
H14 H 1.08024 1.2205 -0.346697
H15 H 1.18575 1.45239 -0.194002
H16 H 1.21764 1.33226 -0.303839
H17 H 0.688302 1.40697 -0.0854733
H18 H 0.854789 1.15122 -0.10272
H19 H 0.844455 1.20902 0.0152285
H20 H 0.95362 1.1721 0.0998674
H21 H 0.915195 0.767069 0.0805909
H22 H 0.989886 0.949793 0.133491
O1 O 0.665957 0.989914 -0.0448497
O2 O 0.78196 1.43777 0.0497515

#END

#######################################################################
#
#                 Cambridge Crystallographic Data Centre
#                                CCDC 
#
#######################################################################
#
# If this CIF has been generated from an entry in the Cambridge 
# Structural Database, then it will include bibliographic, chemical, 
# crystal, experimental, refinement or atomic coordinate data resulting 
# from the CCDC's data processing and validation procedures.
#
#######################################################################

data_16
_database_code_depnum_ccdc_archive 'CCDC 1506376'
#==============================================================================

# PROCESSING SUMMARY (IUCr Office Use Only)

_journal_date_recd_electronic      2016-07-08
_journal_date_to_coeditor         ?
_journal_date_from_coeditor       ?
_journal_date_accepted     2016-09-26
_journal_date_printers_first      ?
_journal_date_printers_final      ?
_journal_date_proofs_out          ?
_journal_date_proofs_in           ?
_journal_coeditor_name            ?
_journal_coeditor_code      WF5128SUP1
_journal_coeditor_notes
; ?
;
_journal_paper_category      FA
_journal_techeditor_code      B161512
_iucr_compatibility_tag          ACTA95
_journal_techeditor_notes  
;
;
_journal_coden_ASTM               ?
_journal_name_full                ?
_journal_year                     ?
_journal_volume                   ?
_journal_issue                    ?
_journal_page_first               ?
_journal_page_last                ?
_journal_suppl_publ_number        ?
_journal_suppl_publ_pages         ?

#==============================================================================

_symmetry_cell_setting           monoclinic
_symmetry_space_group_name_H-M   'P 21/c'
_symmetry_Int_Tables_number      14
_space_group_name_Hall           '-P 2ybc'
loop_
_symmetry_equiv_pos_site_id
_symmetry_equiv_pos_as_xyz
1 x,y,z
2 -x,1/2+y,1/2-z
3 -x,-y,-z
4 x,1/2-y,1/2+z
_cell_length_a                   19.4
_cell_length_b                   15.9
_cell_length_c                   8.7
_cell_angle_alpha                90
_cell_angle_beta                 90.9
_cell_angle_gamma                90
_cell_volume                     2702.33
loop_
_atom_site_label
_atom_site_type_symbol
_atom_site_fract_x
_atom_site_fract_y
_atom_site_fract_z
C1 C 0.509335 0.310091 0.526392
C2 C 0.54013 0.234854 0.484455
C3 C 0.512932 0.15948 0.534719
C4 C 0.455148 0.157381 0.628191
C5 C 0.425147 0.233568 0.669542
C6 C 0.452066 0.309623 0.619874
C7 C 0.430326 0.0719541 0.675528
C8 C 0.326664 -0.0198031 0.657556
C9 C 0.260975 -0.0264708 0.592562
C10 C 0.222639 -0.102113 0.610457
C11 C 0.251163 -0.169234 0.6989
C12 C 0.317438 -0.158888 0.765262
C13 C 0.354573 -0.0869263 0.745733
C14 C 0.1566 -0.113468 0.542127
C15 C 0.12083 -0.186821 0.562018
C16 C 0.148915 -0.25277 0.650904
C17 C 0.212898 -0.243963 0.717582
C18 C 0.231879 0.0428223 0.496671
C19 C 0.180839 0.0956944 0.550853
C20 C 0.153403 0.159877 0.454647
C21 C 0.176014 0.169331 0.307875
C22 C 0.227268 0.116511 0.247024
C23 C 0.25548 0.052144 0.342513
C24 C 0.250737 0.125764 0.0949896
C25 C 0.300081 0.073248 0.0379064
C26 C 0.32761 0.00887747 0.131342
C27 C 0.305973 -0.0015429 0.279516
C28 C 0.0951689 0.108662 0.754237
C29 C 0.0780949 0.0936813 0.920437
C30 C 0.0972663 0.0269652 1.01633
C31 C 0.0717956 0.0195273 1.16431
C32 C 0.0262551 0.0788863 1.21958
C33 C 0.00549355 0.145241 1.12601
C34 C 0.0305454 0.151321 0.978423
Cl1 Cl 0.353942 0.23653 0.788777
Cl2 Cl 0.153462 -0.0512865 0.956883
N1 N 0.363742 0.0542557 0.634935
N2 N 0.159938 0.0900946 0.704465
H1 H 0.00678308 0.0727354 1.33517
H2 H 0.0878484 -0.0333296 1.23446
H3 H -0.0305972 0.191639 1.16741
H4 H 0.01347 0.200998 0.901888
H5 H 0.339306 -0.209753 0.833174
H6 H 0.405536 -0.0798645 0.795299
H7 H 0.119917 -0.310298 0.665869
H8 H 0.0703475 -0.194154 0.508705
H9 H 0.235365 -0.294363 0.785729
H10 H 0.134537 -0.0632832 0.473199
H11 H 0.113991 0.200439 0.499336
H12 H 0.154598 0.218838 0.235997
H13 H 0.327094 -0.0517806 0.34973
H14 H 0.36617 -0.0331256 0.0854838
H15 H 0.228705 0.175327 0.0241273
H16 H 0.317762 0.0807838 -0.0789144
H17 H 0.19091 0.0564875 0.775688
H18 H 0.337929 0.0998072 0.577421
H19 H 0.536711 0.100277 0.504552
H20 H 0.585035 0.234939 0.411962
H21 H 0.427992 0.367688 0.655266
H22 H 0.53009 0.369485 0.487591
O1 O 0.470132 0.0230569 0.737801
O2 O 0.0508279 0.139765 0.671271

#END

#######################################################################
#
#                 Cambridge Crystallographic Data Centre
#                                CCDC 
#
#######################################################################
#
# If this CIF has been generated from an entry in the Cambridge 
# Structural Database, then it will include bibliographic, chemical, 
# crystal, experimental, refinement or atomic coordinate data resulting 
# from the CCDC's data processing and validation procedures.
#
#######################################################################

data_17
_database_code_depnum_ccdc_archive 'CCDC 1506377'
#==============================================================================

# PROCESSING SUMMARY (IUCr Office Use Only)

_journal_date_recd_electronic      2016-07-08
_journal_date_to_coeditor         ?
_journal_date_from_coeditor       ?
_journal_date_accepted     2016-09-26
_journal_date_printers_first      ?
_journal_date_printers_final      ?
_journal_date_proofs_out          ?
_journal_date_proofs_in           ?
_journal_coeditor_name            ?
_journal_coeditor_code      WF5128SUP1
_journal_coeditor_notes
; ?
;
_journal_paper_category      FA
_journal_techeditor_code      B161512
_iucr_compatibility_tag          ACTA95
_journal_techeditor_notes  
;
;
_journal_coden_ASTM               ?
_journal_name_full                ?
_journal_year                     ?
_journal_volume                   ?
_journal_issue                    ?
_journal_page_first               ?
_journal_page_last                ?
_journal_suppl_publ_number        ?
_journal_suppl_publ_pages         ?

#==============================================================================

_symmetry_cell_setting           triclinic
_symmetry_space_group_name_H-M   'P -1'
_symmetry_Int_Tables_number      2
_space_group_name_Hall           '-P 1'
loop_
_symmetry_equiv_pos_site_id
_symmetry_equiv_pos_as_xyz
1 x,y,z
2 -x,-y,-z
_cell_length_a                   16.6
_cell_length_b                   8.8
_cell_length_c                   11.0
_cell_angle_alpha                66.2
_cell_angle_beta                 106.3
_cell_angle_gamma                86.6
_cell_volume                     1380.55
loop_
_atom_site_label
_atom_site_type_symbol
_atom_site_fract_x
_atom_site_fract_y
_atom_site_fract_z
C1 C 0.878323 0.421935 0.811806
C2 C 0.959768 0.358211 0.913307
C3 C 0.969151 0.314288 1.05358
C4 C 0.898646 0.327956 1.09769
C5 C 0.817584 0.396006 0.992982
C6 C 0.807382 0.442433 0.851427
C7 C 0.918519 0.278145 1.25299
C8 C 0.860937 0.134968 1.44892
C9 C 0.792289 0.0616223 1.47916
C10 C 0.786999 0.00638011 1.61746
C11 C 0.850743 0.0316175 1.72213
C12 C 0.918566 0.10844 1.6858
C13 C 0.92457 0.15858 1.55372
C14 C 0.719965 -0.0732661 1.65514
C15 C 0.716085 -0.123537 1.78887
C16 C 0.778787 -0.0971924 1.89195
C17 C 0.844736 -0.0213822 1.85894
C18 C 0.728487 0.0311733 1.36907
C19 C 0.649226 0.139767 1.28803
C20 C 0.59057 0.109382 1.18182
C21 C 0.611411 -0.0262336 1.15821
C22 C 0.691273 -0.139406 1.23679
C23 C 0.750635 -0.110027 1.34349
C24 C 0.71354 -0.279398 1.21228
C25 C 0.79149 -0.387569 1.29014
C26 C 0.85022 -0.359807 1.39658
C27 C 0.830451 -0.22505 1.42283
C28 C 0.549697 0.369596 1.27459
C29 C 0.539268 0.516619 1.31008
C30 C 0.590254 0.539821 1.42456
C31 C 0.567552 0.678221 1.44746
C32 C 0.492967 0.79648 1.35652
C33 C 0.440361 0.77516 1.24336
C34 C 0.46318 0.636138 1.22258
Cl1 Cl 0.725442 0.435502 1.03133
Cl2 Cl 0.68433 0.397777 1.54729
N1 N 0.864987 0.184756 1.31265
N2 N 0.630452 0.284573 1.3071
H1 H 0.475948 0.904105 1.37508
H2 H 0.608762 0.691055 1.53753
H3 H 0.381403 0.865785 1.1722
H4 H 0.42213 0.6143 1.13745
H5 H 0.967278 0.127161 1.76566
H6 H 0.976617 0.216757 1.52649
H7 H 0.774736 -0.137328 1.99715
H8 H 0.664215 -0.184171 1.81567
H9 H 0.893634 -0.00102415 1.93753
H10 H 0.671561 -0.0939352 1.57638
H11 H 0.529319 0.194799 1.12101
H12 H 0.565938 -0.0472864 1.07626
H13 H 0.875858 -0.20573 1.5057
H14 H 0.911625 -0.446242 1.45874
H15 H 0.667457 -0.299478 1.13033
H16 H 0.808018 -0.494589 1.27053
H17 H 0.680217 0.313927 1.36592
H18 H 0.817737 0.157344 1.24802
H19 H 1.03224 0.267545 1.13407
H20 H 1.0158 0.343924 0.883213
H21 H 0.743692 0.495741 0.773376
H22 H 0.869777 0.45771 0.701342
O1 O 0.979737 0.319287 1.31605
O2 O 0.484521 0.334078 1.21535

#END

#######################################################################
#
#                 Cambridge Crystallographic Data Centre
#                                CCDC 
#
#######################################################################
#
# If this CIF has been generated from an entry in the Cambridge 
# Structural Database, then it will include bibliographic, chemical, 
# crystal, experimental, refinement or atomic coordinate data resulting 
# from the CCDC's data processing and validation procedures.
#
#######################################################################

data_18
_database_code_depnum_ccdc_archive 'CCDC 1506378'
#==============================================================================

# PROCESSING SUMMARY (IUCr Office Use Only)

_journal_date_recd_electronic      2016-07-08
_journal_date_to_coeditor         ?
_journal_date_from_coeditor       ?
_journal_date_accepted     2016-09-26
_journal_date_printers_first      ?
_journal_date_printers_final      ?
_journal_date_proofs_out          ?
_journal_date_proofs_in           ?
_journal_coeditor_name            ?
_journal_coeditor_code      WF5128SUP1
_journal_coeditor_notes
; ?
;
_journal_paper_category      FA
_journal_techeditor_code      B161512
_iucr_compatibility_tag          ACTA95
_journal_techeditor_notes  
;
;
_journal_coden_ASTM               ?
_journal_name_full                ?
_journal_year                     ?
_journal_volume                   ?
_journal_issue                    ?
_journal_page_first               ?
_journal_page_last                ?
_journal_suppl_publ_number        ?
_journal_suppl_publ_pages         ?

#==============================================================================

_symmetry_cell_setting           monoclinic
_symmetry_space_group_name_H-M   'P 21/c'
_symmetry_Int_Tables_number      14
_space_group_name_Hall           '-P 2ybc'
loop_
_symmetry_equiv_pos_site_id
_symmetry_equiv_pos_as_xyz
1 x,y,z
2 -x,1/2+y,1/2-z
3 -x,-y,-z
4 x,1/2-y,1/2+z
_cell_length_a                   10.9
_cell_length_b                   15.2
_cell_length_c                   19.7
_cell_angle_alpha                90
_cell_angle_beta                 57.0
_cell_angle_gamma                90
_cell_volume                     2742.34
loop_
_atom_site_label
_atom_site_type_symbol
_atom_site_fract_x
_atom_site_fract_y
_atom_site_fract_z
C1 C 0.631511 0.836066 0.0503232
C2 C 0.611775 0.918712 0.0849494
C3 C 0.661728 0.992402 0.0357343
C4 C 0.729762 0.986292 -0.048376
C5 C 0.748731 0.902381 -0.0817587
C6 C 0.700668 0.82785 -0.0329752
C7 C 0.776077 1.07364 -0.0912671
C8 C 0.792734 1.16457 -0.198869
C9 C 0.857943 1.16584 -0.282123
C10 C 0.871711 1.2474 -0.321724
C11 C 0.819691 1.32617 -0.275263
C12 C 0.75335 1.32115 -0.190363
C13 C 0.73929 1.24297 -0.152701
C14 C 0.937121 1.25279 -0.406614
C15 C 0.950582 1.33206 -0.443322
C16 C 0.899251 1.4099 -0.397247
C17 C 0.835066 1.40675 -0.314888
C18 C 0.910939 1.08332 -0.330418
C19 C 1.05402 1.05463 -0.362892
C20 C 1.10434 0.975861 -0.408871
C21 C 1.01318 0.928022 -0.422254
C22 C 0.867902 0.954901 -0.391605
C23 C 0.816744 1.03381 -0.34534
C24 C 0.772943 0.906197 -0.405469
C25 C 0.632357 0.933898 -0.375024
C26 C 0.581233 1.01201 -0.329263
C27 C 0.67071 1.06069 -0.314742
C28 C 1.28749 1.08875 -0.3738
C29 C 1.36341 1.15851 -0.355418
C30 C 1.30877 1.20248 -0.281926
C31 C 1.39567 1.26202 -0.272599
C32 C 1.53806 1.27839 -0.336571
C33 C 1.59506 1.23438 -0.409805
C34 C 1.50862 1.17442 -0.41829
Cl1 Cl 0.838472 0.884906 -0.185902
Cl2 Cl 1.13268 1.18426 -0.198266
N1 N 0.772832 1.08406 -0.159143
N2 N 1.14576 1.10539 -0.349312
H1 H 1.60465 1.32511 -0.328736
H2 H 1.35058 1.29463 -0.214744
H3 H 1.70677 1.24622 -0.45979
H4 H 1.55171 1.13744 -0.473905
H5 H 0.712571 1.38102 -0.154808
H6 H 0.68993 1.23989 -0.0879716
H7 H 0.910546 1.4721 -0.427051
H8 H 1.00108 1.33485 -0.508427
H9 H 0.794981 1.46628 -0.278726
H10 H 0.97651 1.19307 -0.442321
H11 H 1.21532 0.954988 -0.432484
H12 H 1.05315 0.867865 -0.457453
H13 H 0.630611 1.1209 -0.279798
H14 H 0.470054 1.0339 -0.30541
H15 H 0.813877 0.846199 -0.440854
H16 H 0.56042 0.896053 -0.386033
H17 H 1.09952 1.16073 -0.316768
H18 H 0.764941 1.02996 -0.186275
H19 H 0.651033 1.05745 0.0607447
H20 H 0.558608 0.925647 0.149968
H21 H 0.718791 0.763853 -0.0610113
H22 H 0.59394 0.777599 0.0879014
O1 O 0.808364 1.13303 -0.0619451
O2 O 1.35643 1.02362 -0.411506

#END

#######################################################################
#
#                 Cambridge Crystallographic Data Centre
#                                CCDC 
#
#######################################################################
#
# If this CIF has been generated from an entry in the Cambridge 
# Structural Database, then it will include bibliographic, chemical, 
# crystal, experimental, refinement or atomic coordinate data resulting 
# from the CCDC's data processing and validation procedures.
#
#######################################################################

data_19
_database_code_depnum_ccdc_archive 'CCDC 1506379'
#==============================================================================

# PROCESSING SUMMARY (IUCr Office Use Only)

_journal_date_recd_electronic      2016-07-08
_journal_date_to_coeditor         ?
_journal_date_from_coeditor       ?
_journal_date_accepted     2016-09-26
_journal_date_printers_first      ?
_journal_date_printers_final      ?
_journal_date_proofs_out          ?
_journal_date_proofs_in           ?
_journal_coeditor_name            ?
_journal_coeditor_code      WF5128SUP1
_journal_coeditor_notes
; ?
;
_journal_paper_category      FA
_journal_techeditor_code      B161512
_iucr_compatibility_tag          ACTA95
_journal_techeditor_notes  
;
;
_journal_coden_ASTM               ?
_journal_name_full                ?
_journal_year                     ?
_journal_volume                   ?
_journal_issue                    ?
_journal_page_first               ?
_journal_page_last                ?
_journal_suppl_publ_number        ?
_journal_suppl_publ_pages         ?

#==============================================================================

_symmetry_cell_setting           monoclinic
_symmetry_space_group_name_H-M   'C 2/c'
_symmetry_Int_Tables_number      15
_space_group_name_Hall           '-C 2yn'
loop_
_symmetry_equiv_pos_site_id
_symmetry_equiv_pos_as_xyz
1 x,y,z
2 -x,y,1/2-z
3 1/2+x,1/2+y,z
4 1/2-x,1/2+y,1/2-z
5 -x,-y,-z
6 x,-y,1/2+z
7 1/2-x,1/2-y,-z
8 1/2+x,1/2-y,1/2+z
_cell_length_a                   19.0
_cell_length_b                   11.4
_cell_length_c                   30.1
_cell_angle_alpha                90
_cell_angle_beta                 60.9
_cell_angle_gamma                90
_cell_volume                     5677.08
loop_
_atom_site_label
_atom_site_type_symbol
_atom_site_fract_x
_atom_site_fract_y
_atom_site_fract_z
C1 C 0.171372 0.237564 0.353457
C2 C 0.144079 0.284361 0.321875
C3 C 0.0727513 0.242882 0.325382
C4 C 0.0283413 0.153844 0.359738
C5 C 0.0568706 0.107756 0.391145
C6 C 0.127651 0.149899 0.388313
C7 C -0.0428898 0.103281 0.357526
C8 C -0.15025 0.17297 0.339684
C9 C -0.216021 0.247734 0.356432
C10 C -0.268313 0.238441 0.334853
C11 C -0.252422 0.152158 0.296668
C12 C -0.183893 0.0790768 0.280439
C13 C -0.133604 0.0891666 0.30074
C14 C -0.336327 0.312559 0.350286
C15 C -0.386016 0.300825 0.329297
C16 C -0.370391 0.214927 0.291764
C17 C -0.304733 0.142302 0.275819
C18 C -0.231823 0.339414 0.395593
C19 C -0.285448 0.319527 0.446899
C20 C -0.302214 0.410258 0.483286
C21 C -0.265635 0.517652 0.468433
C22 C -0.210477 0.542258 0.41697
C23 C -0.194147 0.45214 0.380251
C24 C -0.171798 0.652766 0.401095
C25 C -0.118849 0.674557 0.350775
C26 C -0.102778 0.585937 0.314176
C27 C -0.139418 0.477861 0.328434
C28 C -0.366996 0.166152 0.510124
C29 C -0.404042 0.0458228 0.515808
C30 C -0.37175 -0.053278 0.484631
C31 C -0.41315 -0.159891 0.496631
C32 C -0.487591 -0.169504 0.540176
C33 C -0.520208 -0.0729654 0.572275
C34 C -0.478194 0.0323212 0.560254
Cl1 Cl 0.00366213 -0.00012142 0.435763
Cl2 Cl -0.276993 -0.0520103 0.430433
N1 N -0.0960692 0.186524 0.358286
N2 N -0.321335 0.208491 0.461825
H1 H -0.519488 -0.252897 0.549128
H2 H -0.386013 -0.234849 0.471749
H3 H -0.577911 -0.0800182 0.606735
H4 H -0.501337 0.108094 0.585179
H5 H -0.171119 0.0141681 0.250931
H6 H -0.0820263 0.031763 0.288514
H7 H -0.410198 0.206668 0.275533
H8 H -0.437836 0.358409 0.341701
H9 H -0.291835 0.0759243 0.246827
H10 H -0.348683 0.379125 0.379043
H11 H -0.343482 0.391482 0.522794
H12 H -0.278947 0.585816 0.496783
H13 H -0.127267 0.410654 0.299933
H14 H -0.0613052 0.60365 0.274325
H15 H -0.185023 0.720259 0.429706
H16 H -0.0895309 0.759671 0.339008
H17 H -0.307338 0.151455 0.432854
H18 H -0.0971477 0.264065 0.375093
H19 H 0.0508744 0.278487 0.300849
H20 H 0.178039 0.35281 0.294659
H21 H 0.147962 0.113642 0.413476
H22 H 0.226858 0.269369 0.351252
O1 O -0.0482977 -0.00136446 0.351095
O2 O -0.38311 0.222257 0.548596

#END

#######################################################################
#
#                 Cambridge Crystallographic Data Centre
#                                CCDC 
#
#######################################################################
#
# If this CIF has been generated from an entry in the Cambridge 
# Structural Database, then it will include bibliographic, chemical, 
# crystal, experimental, refinement or atomic coordinate data resulting 
# from the CCDC's data processing and validation procedures.
#
#######################################################################

data_20
_database_code_depnum_ccdc_archive 'CCDC 1506380'
_symmetry_cell_setting           monoclinic
_symmetry_space_group_name_H-M   'P 21/a'
_symmetry_Int_Tables_number      14
_space_group_name_Hall           '-P 2yab'
loop_
_symmetry_equiv_pos_site_id
_symmetry_equiv_pos_as_xyz
1 x,y,z
2 1/2-x,1/2+y,-z
3 -x,-y,-z
4 1/2+x,1/2-y,z
_cell_length_a                   12.3
_cell_length_b                   17.6
_cell_length_c                   13.1
_cell_angle_alpha                90
_cell_angle_beta                 77.3
_cell_angle_gamma                90
_cell_volume                     2776.38
loop_
_atom_site_label
_atom_site_type_symbol
_atom_site_fract_x
_atom_site_fract_y
_atom_site_fract_z
C1 C 0.409446 0.716077 0.921938
C2 C 0.495371 0.664163 0.918093
C3 C 0.478019 0.587835 0.899235
C4 C 0.375216 0.562209 0.884351
C5 C 0.289736 0.615238 0.888643
C6 C 0.306777 0.69181 0.906665
C7 C 0.357999 0.478019 0.875577
C8 C 0.468044 0.367222 0.792891
C9 C 0.569147 0.347069 0.728224
C10 C 0.60712 0.270131 0.727968
C11 C 0.540112 0.214739 0.792077
C12 C 0.437169 0.237963 0.855108
C13 C 0.401289 0.311621 0.856079
C14 C 0.710872 0.246562 0.66573
C15 C 0.745355 0.172304 0.666714
C16 C 0.67835 0.117548 0.729693
C17 C 0.577804 0.138647 0.79113
C18 C 0.642334 0.404232 0.662641
C19 C 0.633884 0.416975 0.559735
C20 C 0.705736 0.469526 0.495626
C21 C 0.784806 0.507577 0.534197
C22 C 0.797477 0.49629 0.637589
C23 C 0.725752 0.443456 0.702182
C24 C 0.878623 0.535763 0.678316
C25 C 0.889078 0.523941 0.77905
C26 C 0.818424 0.471551 0.843169
C27 C 0.738972 0.432216 0.80586
C28 C 0.524139 0.383171 0.42755
C29 C 0.446765 0.322902 0.402804
C30 C 0.442406 0.245561 0.429783
C31 C 0.367194 0.196522 0.3983
C32 C 0.295117 0.223556 0.339024
C33 C 0.299382 0.299679 0.309382
C34 C 0.374974 0.347824 0.340457
Cl1 Cl 0.161112 0.587639 0.868015
Cl2 Cl 0.532953 0.204142 0.49864
N1 N 0.433593 0.443394 0.79638
N2 N 0.553268 0.376449 0.521869
H1 H 0.236652 0.184814 0.315335
H2 H 0.366792 0.137019 0.42013
H3 H 0.244421 0.321356 0.261966
H4 H 0.381297 0.40713 0.316995
H5 H 0.385407 0.195939 0.903752
H6 H 0.322629 0.329094 0.904576
H7 H 0.706634 0.0590524 0.729492
H8 H 0.825097 0.155568 0.618483
H9 H 0.525357 0.0972047 0.840281
H10 H 0.763098 0.288123 0.61692
H11 H 0.695543 0.479015 0.416924
H12 H 0.839326 0.547704 0.484549
H13 H 0.685628 0.391465 0.855277
H14 H 0.827361 0.461941 0.922622
H15 H 0.932662 0.575788 0.627989
H16 H 0.951655 0.554497 0.809483
H17 H 0.515399 0.335056 0.570465
H18 H 0.484402 0.478714 0.746667
H19 H 0.544831 0.546982 0.896404
H20 H 0.575639 0.682832 0.929856
H21 H 0.239452 0.731855 0.908473
H22 H 0.421945 0.775887 0.936442
O1 O 0.286047 0.444997 0.938317
O2 O 0.555182 0.434531 0.365316

#END

#######################################################################
#
#                 Cambridge Crystallographic Data Centre
#                                CCDC 
#
#######################################################################
#
# If this CIF has been generated from an entry in the Cambridge 
# Structural Database, then it will include bibliographic, chemical, 
# crystal, experimental, refinement or atomic coordinate data resulting 
# from the CCDC's data processing and validation procedures.
#
#######################################################################

data_21
_database_code_depnum_ccdc_archive 'CCDC 1506381'
_symmetry_cell_setting           monoclinic
_symmetry_space_group_name_H-M   'I 2/c'
_symmetry_Int_Tables_number      15
_space_group_name_Hall           '-I 2yc'
loop_
_symmetry_equiv_pos_site_id
_symmetry_equiv_pos_as_xyz
1 x,y,z
2 -x,y,1/2-z
3 1/2+x,1/2+y,1/2+z
4 1/2-x,1/2+y,-z
5 -x,-y,-z
6 x,-y,1/2+z
7 1/2-x,1/2-y,1/2-z
8 1/2+x,1/2-y,z
_cell_length_a                   19.0
_cell_length_b                   15.6
_cell_length_c                   18.5
_cell_angle_alpha                90
_cell_angle_beta                 84.8
_cell_angle_gamma                90
_cell_volume                     5483.38
loop_
_atom_site_label
_atom_site_type_symbol
_atom_site_fract_x
_atom_site_fract_y
_atom_site_fract_z
C1 C 0.565481 0.7051 0.849506
C2 C 0.578042 0.770856 0.799338
C3 C 0.597203 0.750987 0.727387
C4 C 0.605332 0.666383 0.70248
C5 C 0.591324 0.601498 0.75419
C6 C 0.571775 0.620617 0.826717
C7 C 0.625726 0.659788 0.621787
C8 C 0.682718 0.56685 0.525071
C9 C 0.694931 0.480652 0.508445
C10 C 0.718073 0.456235 0.435905
C11 C 0.727823 0.520156 0.380889
C12 C 0.714416 0.606603 0.400289
C13 C 0.692605 0.629985 0.469978
C14 C 0.731551 0.369544 0.416184
C15 C 0.753454 0.347803 0.345901
C16 C 0.763092 0.411232 0.291609
C17 C 0.750451 0.495622 0.308964
C18 C 0.684418 0.41378 0.565934
C19 C 0.739292 0.391895 0.607543
C20 C 0.728607 0.327852 0.661973
C21 C 0.664549 0.288004 0.673815
C22 C 0.607412 0.308357 0.633069
C23 C 0.617566 0.372475 0.578289
C24 C 0.541014 0.26748 0.645297
C25 C 0.48644 0.288903 0.60512
C26 C 0.496331 0.352365 0.550879
C27 C 0.560137 0.393121 0.537676
C28 C 0.86125 0.431168 0.63291
C29 C 0.924472 0.487101 0.60999
C30 C 0.931307 0.557453 0.562726
C31 C 0.994832 0.601684 0.550209
C32 C 1.05336 0.576805 0.584546
C33 C 1.04814 0.507648 0.632065
C34 C 0.98465 0.464464 0.644302
Cl1 Cl 0.593983 0.492866 0.732499
Cl2 Cl 0.861906 0.597149 0.517
N1 N 0.661747 0.587967 0.597481
N2 N 0.80482 0.432381 0.592206
H1 H 1.10258 0.611717 0.574218
H2 H 0.997484 0.655869 0.513441
H3 H 1.09331 0.487495 0.65964
H4 H 0.978891 0.410974 0.681692
H5 H 0.721787 0.655561 0.358581
H6 H 0.681684 0.696109 0.484138
H7 H 0.780438 0.393038 0.236279
H8 H 0.763411 0.28109 0.331894
H9 H 0.757638 0.545105 0.267676
H10 H 0.724043 0.320385 0.457584
H11 H 0.771823 0.311852 0.6935
H12 H 0.657174 0.23911 0.715587
H13 H 0.567327 0.441837 0.495874
H14 H 0.45297 0.369146 0.519266
H15 H 0.534125 0.218769 0.687267
H16 H 0.435665 0.257277 0.6149
H17 H 0.807554 0.472104 0.548838
H18 H 0.664813 0.539258 0.633127
H19 H 0.606233 0.801028 0.686988
H20 H 0.572811 0.83732 0.816088
H21 H 0.561149 0.568339 0.864676
H22 H 0.550318 0.71912 0.906186
O1 O 0.61287 0.719701 0.582638
O2 O 0.863871 0.385655 0.68638

#END

#######################################################################
#
#                 Cambridge Crystallographic Data Centre
#                                CCDC 
#
#######################################################################
#
# If this CIF has been generated from an entry in the Cambridge 
# Structural Database, then it will include bibliographic, chemical, 
# crystal, experimental, refinement or atomic coordinate data resulting 
# from the CCDC's data processing and validation procedures.
#
#######################################################################

data_22
_database_code_depnum_ccdc_archive 'CCDC 1506382'
_symmetry_cell_setting           triclinic
_symmetry_space_group_name_H-M   'P -1'
_symmetry_Int_Tables_number      2
_space_group_name_Hall           '-P 1'
loop_
_symmetry_equiv_pos_site_id
_symmetry_equiv_pos_as_xyz
1 x,y,z
2 -x,-y,-z
_cell_length_a                   12.1
_cell_length_b                   11.2
_cell_length_c                   11.0
_cell_angle_alpha                98.7
_cell_angle_beta                 93.5
_cell_angle_gamma                73.7
_cell_volume                     1413.98
loop_
_atom_site_label
_atom_site_type_symbol
_atom_site_fract_x
_atom_site_fract_y
_atom_site_fract_z
C1 C 0.825228 0.180305 0.561922
C2 C 0.844752 0.133676 0.437871
C3 C 0.868163 0.208938 0.359591
C4 C 0.870795 0.332427 0.400437
C5 C 0.852737 0.376379 0.526321
C6 C 0.830295 0.301066 0.606155
C7 C 0.897063 0.400054 0.30204
C8 C 0.862504 0.612243 0.241154
C9 C 0.783642 0.730496 0.252418
C10 C 0.7984 0.821489 0.18153
C11 C 0.893424 0.790302 0.100375
C12 C 0.971911 0.669478 0.0937153
C13 C 0.957993 0.582606 0.161817
C14 C 0.72058 0.943172 0.188422
C15 C 0.736014 1.0284 0.118262
C16 C 0.829924 0.997086 0.0378729
C17 C 0.906983 0.880304 0.0294931
C18 C 0.684572 0.764506 0.337679
C19 C 0.576563 0.755163 0.292862
C20 C 0.480785 0.789965 0.372232
C21 C 0.493879 0.834393 0.493856
C22 C 0.601186 0.84777 0.54353
C23 C 0.697648 0.813084 0.464024
C24 C 0.615047 0.895247 0.668845
C25 C 0.719675 0.909084 0.714497
C26 C 0.815033 0.8761 0.635781
C27 C 0.804518 0.829244 0.51385
C28 C 0.465915 0.725933 0.0963828
C29 C 0.488939 0.672863 -0.0368647
C30 C 0.414686 0.614095 -0.109667
C31 C 0.43649 0.570135 -0.233941
C32 C 0.531758 0.585347 -0.287988
C33 C 0.606087 0.644148 -0.217755
C34 C 0.584443 0.686924 -0.0936641
Cl1 Cl 0.861346 0.524584 0.593151
Cl2 Cl 0.296144 0.587143 -0.048959
N1 N 0.846881 0.526298 0.313898
N2 N 0.564961 0.710852 0.167926
H1 H 0.54745 0.551146 -0.38511
H2 H 0.378179 0.52374 -0.287353
H3 H 0.680248 0.657431 -0.259226
H4 H 0.640771 0.736509 -0.0404041
H5 H 1.04507 0.645727 0.0329652
H6 H 1.01732 0.489826 0.154917
H7 H 0.841066 1.06551 -0.0168511
H8 H 0.675369 1.12096 0.124905
H9 H 0.979959 0.855025 -0.0317085
H10 H 0.648375 0.968337 0.250386
H11 H 0.398051 0.782319 0.334042
H12 H 0.420194 0.860597 0.554137
H13 H 0.878197 0.804373 0.453877
H14 H 0.897466 0.888112 0.671978
H15 H 0.540781 0.920891 0.728275
H16 H 0.729324 0.945721 0.810742
H17 H 0.639902 0.666728 0.124505
H18 H 0.791284 0.564338 0.38376
H19 H 0.885488 0.174261 0.262873
H20 H 0.842244 0.0389571 0.40237
H21 H 0.817552 0.338178 0.702985
H22 H 0.807022 0.122734 0.624865
O1 O 0.957858 0.340875 0.215924
O2 O 0.369324 0.777734 0.134768

#END

#######################################################################
#
#                 Cambridge Crystallographic Data Centre
#                                CCDC 
#
#######################################################################
#
# If this CIF has been generated from an entry in the Cambridge 
# Structural Database, then it will include bibliographic, chemical, 
# crystal, experimental, refinement or atomic coordinate data resulting 
# from the CCDC's data processing and validation procedures.
#
#######################################################################

data_23
_database_code_depnum_ccdc_archive 'CCDC 1506383'
_symmetry_cell_setting           monoclinic
_symmetry_space_group_name_H-M   'P 21/n'
_symmetry_Int_Tables_number      14
_space_group_name_Hall           '-P 2yn'
loop_
_symmetry_equiv_pos_site_id
_symmetry_equiv_pos_as_xyz
1 x,y,z
2 1/2-x,1/2+y,1/2-z
3 -x,-y,-z
4 1/2+x,1/2-y,1/2+z
_cell_length_a                   14.4
_cell_length_b                   19.0
_cell_length_c                   10.9
_cell_angle_alpha                90
_cell_angle_beta                 70.8
_cell_angle_gamma                90
_cell_volume                     2828.01
loop_
_atom_site_label
_atom_site_type_symbol
_atom_site_fract_x
_atom_site_fract_y
_atom_site_fract_z
C1 C 0.614796 0.679819 0.781768
C2 C 0.555323 0.738961 0.819218
C3 C 0.567311 0.795103 0.734193
C4 C 0.638132 0.793388 0.610815
C5 C 0.696947 0.733532 0.574828
C6 C 0.685956 0.677076 0.659681
C7 C 0.647978 0.856866 0.524846
C8 C 0.617173 0.896407 0.325318
C9 C 0.63129 0.873297 0.199945
C10 C 0.628372 0.923542 0.103312
C11 C 0.612923 0.996113 0.136633
C12 C 0.600187 1.0168 0.265717
C13 C 0.60164 0.968662 0.357987
C14 C 0.641237 0.903495 -0.0264396
C15 C 0.638729 0.952643 -0.117541
C16 C 0.623346 1.02435 -0.084152
C17 C 0.610766 1.04545 0.0405623
C18 C 0.651132 0.798239 0.161201
C19 C 0.747369 0.773615 0.11236
C20 C 0.766245 0.702656 0.0711909
C21 C 0.689981 0.658466 0.0772368
C22 C 0.591269 0.681451 0.122893
C23 C 0.571788 0.752664 0.164416
C24 C 0.512096 0.636313 0.127853
C25 C 0.416968 0.660155 0.171842
C26 C 0.397393 0.730621 0.212656
C27 C 0.47259 0.775707 0.209275
C28 C 0.922542 0.809748 0.0562862
C29 C 0.987315 0.872222 0.0542149
C30 C 0.976807 0.923253 0.15029
C31 C 1.04635 0.976328 0.134728
C32 C 1.12742 0.979453 0.0225822
C33 C 1.13994 0.928912 -0.0737739
C34 C 1.07102 0.87583 -0.0567228
Cl1 Cl 0.786945 0.728368 0.42305
Cl2 Cl 0.878483 0.923067 0.295121
N1 N 0.613879 0.847313 0.423016
N2 N 0.823453 0.820921 0.104259
H1 H 1.18098 1.02117 0.0112579
H2 H 1.03616 1.01461 0.21168
H3 H 1.20348 0.930588 -0.161386
H4 H 1.08042 0.834814 -0.128859
H5 H 0.58855 1.07206 0.291344
H6 H 0.592652 0.984647 0.456355
H7 H 0.621525 1.06261 -0.15715
H8 H 0.648623 0.936095 -0.216275
H9 H 0.598911 1.10054 0.0676395
H10 H 0.652973 0.848445 -0.0530358
H11 H 0.841614 0.684974 0.0348391
H12 H 0.705372 0.604253 0.0456424
H13 H 0.456907 0.829923 0.240244
H14 H 0.322074 0.749399 0.246912
H15 H 0.528262 0.582215 0.0958733
H16 H 0.356767 0.625099 0.175181
H17 H 0.800972 0.869451 0.139582
H18 H 0.595303 0.79765 0.407598
H19 H 0.522066 0.841811 0.76306
H20 H 0.499739 0.741384 0.914551
H21 H 0.733341 0.631605 0.629216
H22 H 0.60626 0.635674 0.847604
O1 O 0.680003 0.912227 0.550446
O2 O 0.960565 0.753983 0.0107355

#END

#######################################################################
#
#                 Cambridge Crystallographic Data Centre
#                                CCDC 
#
#######################################################################
#
# If this CIF has been generated from an entry in the Cambridge 
# Structural Database, then it will include bibliographic, chemical, 
# crystal, experimental, refinement or atomic coordinate data resulting 
# from the CCDC's data processing and validation procedures.
#
#######################################################################

data_24
_database_code_depnum_ccdc_archive 'CCDC 1506384'
_symmetry_cell_setting           monoclinic
_symmetry_space_group_name_H-M   'P 21/a'
_symmetry_Int_Tables_number      14
_space_group_name_Hall           '-P 2yab'
loop_
_symmetry_equiv_pos_site_id
_symmetry_equiv_pos_as_xyz
1 x,y,z
2 1/2-x,1/2+y,-z
3 -x,-y,-z
4 1/2+x,1/2-y,z
_cell_length_a                   15.3
_cell_length_b                   15.3
_cell_length_c                   12.3
_cell_angle_alpha                90
_cell_angle_beta                 75.1
_cell_angle_gamma                90
_cell_volume                     2779.8
loop_
_atom_site_label
_atom_site_type_symbol
_atom_site_fract_x
_atom_site_fract_y
_atom_site_fract_z
C1 C 0.63645 0.981944 0.518543
C2 C 0.675081 1.02757 0.419867
C3 C 0.656182 1.00236 0.319958
C4 C 0.596746 0.933505 0.315653
C5 C 0.559619 0.887964 0.415768
C6 C 0.579338 0.911883 0.516317
C7 C 0.586246 0.91473 0.199101
C8 C 0.475104 0.869287 0.0935494
C9 C 0.390881 0.829998 0.105996
C10 C 0.360478 0.809019 0.00844483
C11 C 0.416572 0.828476 -0.100839
C12 C 0.501013 0.869095 -0.109033
C13 C 0.530049 0.889357 -0.0155528
C14 C 0.275516 0.76868 0.0163168
C15 C 0.248209 0.748697 -0.0788887
C16 C 0.303963 0.767931 -0.18688
C17 C 0.386407 0.807078 -0.19728
C18 C 0.331028 0.81123 0.220082
C19 C 0.336193 0.732589 0.274734
C20 C 0.277467 0.715421 0.382423
C21 C 0.215154 0.776758 0.433078
C22 C 0.206993 0.857729 0.380922
C23 C 0.265564 0.875183 0.272435
C24 C 0.142542 0.921236 0.433122
C25 C 0.13568 0.999213 0.380695
C26 C 0.193422 1.01662 0.273359
C27 C 0.256688 0.956348 0.220455
C28 C 0.429631 0.597641 0.263477
C29 C 0.497751 0.546388 0.177064
C30 C 0.489732 0.455896 0.165365
C31 C 0.554432 0.409514 0.0860876
C32 C 0.628226 0.452807 0.0176945
C33 C 0.637204 0.542674 0.0275983
C34 C 0.571982 0.588676 0.106244
Cl1 Cl 0.490692 0.796623 0.420835
Cl2 Cl 0.397898 0.398216 0.245396
N1 N 0.502213 0.889714 0.191306
N2 N 0.399971 0.671078 0.219649
H1 H 0.67852 0.415933 -0.0435187
H2 H 0.546122 0.339593 0.0783642
H3 H 0.69467 0.576958 -0.0253373
H4 H 0.579573 0.658734 0.1153
H5 H 0.543739 0.884658 -0.192051
H6 H 0.594971 0.919853 -0.0226563
H7 H 0.281407 0.751746 -0.261349
H8 H 0.182969 0.717818 -0.0710258
H9 H 0.429977 0.822342 -0.279919
H10 H 0.232112 0.753859 0.0990247
H11 H 0.283915 0.653929 0.42302
H12 H 0.170445 0.763239 0.515568
H13 H 0.30058 0.970206 0.13774
H14 H 0.187683 1.07833 0.23206
H15 H 0.0984523 0.906934 0.515766
H16 H 0.0859879 1.04751 0.421402
H17 H 0.42716 0.68271 0.136825
H18 H 0.454492 0.879137 0.264171
H19 H 0.687239 1.03531 0.241344
H20 H 0.720571 1.08186 0.420545
H21 H 0.550078 0.874535 0.591929
H22 H 0.651097 1.00026 0.597424
O1 O 0.650789 0.926337 0.118
O2 O 0.404573 0.575105 0.361649

#END

#######################################################################
#
#                 Cambridge Crystallographic Data Centre
#                                CCDC 
#
#######################################################################
#
# If this CIF has been generated from an entry in the Cambridge 
# Structural Database, then it will include bibliographic, chemical, 
# crystal, experimental, refinement or atomic coordinate data resulting 
# from the CCDC's data processing and validation procedures.
#
#######################################################################

data_25
_database_code_depnum_ccdc_archive 'CCDC 1506385'
_symmetry_cell_setting           triclinic
_symmetry_space_group_name_H-M   'P -1'
_symmetry_Int_Tables_number      2
_space_group_name_Hall           '-P 1'
loop_
_symmetry_equiv_pos_site_id
_symmetry_equiv_pos_as_xyz
1 x,y,z
2 -x,-y,-z
_cell_length_a                   13.8
_cell_length_b                   10.3
_cell_length_c                   11.6
_cell_angle_alpha                64.4
_cell_angle_beta                 77.1
_cell_angle_gamma                96.2
_cell_volume                     1402.52
loop_
_atom_site_label
_atom_site_type_symbol
_atom_site_fract_x
_atom_site_fract_y
_atom_site_fract_z
C1 C 0.173127 0.626313 0.471166
C2 C 0.201653 0.700642 0.331811
C3 C 0.181743 0.623604 0.263003
C4 C 0.133007 0.472575 0.330724
C5 C 0.102977 0.400663 0.471146
C6 C 0.124087 0.476332 0.540821
C7 C 0.10279 0.398976 0.252519
C8 C 0.169015 0.325923 0.0815992
C9 C 0.233234 0.235447 0.0665716
C10 C 0.213715 0.154324 -0.00359984
C11 C 0.129155 0.167551 -0.0564174
C12 C 0.0655471 0.260203 -0.037016
C13 C 0.0839669 0.33618 0.0309497
C14 C 0.274779 0.0571226 -0.0201997
C15 C 0.25405 -0.0201053 -0.0870095
C16 C 0.171288 -0.00482933 -0.140805
C17 C 0.110069 0.08697 -0.125205
C18 C 0.320201 0.217009 0.124536
C19 C 0.421003 0.279346 0.0419649
C20 C 0.502891 0.254391 0.0983191
C21 C 0.482983 0.169469 0.233784
C22 C 0.382126 0.102759 0.321199
C23 C 0.299142 0.1259 0.265683
C24 C 0.36187 0.0120756 0.460836
C25 C 0.263451 -0.0551801 0.543219
C26 C 0.181258 -0.0338967 0.488473
C27 C 0.198319 0.0543175 0.353553
C28 C 0.526108 0.466703 -0.187108
C29 C 0.525552 0.558376 -0.329809
C30 C 0.444591 0.607739 -0.377689
C31 C 0.458493 0.696307 -0.51381
C32 C 0.554254 0.738262 -0.606089
C33 C 0.636469 0.693096 -0.561628
C34 C 0.621609 0.605992 -0.425842
Cl1 Cl 0.0398739 0.214507 0.563742
Cl2 Cl 0.321337 0.567299 -0.271321
N1 N 0.182675 0.403838 0.153747
N2 N 0.438338 0.364947 -0.096743
H1 H 0.564323 0.806922 -0.712044
H2 H 0.393659 0.732271 -0.545893
H3 H 0.712061 0.726108 -0.632368
H4 H 0.684891 0.571682 -0.388525
H5 H 0.00076331 0.269916 -0.076496
H6 H 0.0343815 0.405614 0.0465922
H7 H 0.155925 -0.0663321 -0.193594
H8 H 0.301725 -0.0941001 -0.0980839
H9 H 0.0454622 0.0989389 -0.165059
H10 H 0.338122 0.0432293 0.0217426
H11 H 0.580293 0.304897 0.0326335
H12 H 0.546337 0.151435 0.275731
H13 H 0.134196 0.0692666 0.313134
H14 H 0.103465 -0.0875939 0.553766
H15 H 0.426065 -0.00387322 0.501308
H16 H 0.248534 -0.12492 0.650183
H17 H 0.374811 0.367821 -0.126781
H18 H 0.253295 0.423755 0.162704
H19 H 0.203372 0.680963 0.154098
H20 H 0.239118 0.818028 0.276727
H21 H 0.101241 0.41696 0.649532
H22 H 0.188528 0.684697 0.526459
O1 O 0.013759 0.345481 0.273195
O2 O 0.60628 0.482243 -0.160882

#END

#######################################################################
#
#                 Cambridge Crystallographic Data Centre
#                                CCDC 
#
#######################################################################
#
# If this CIF has been generated from an entry in the Cambridge 
# Structural Database, then it will include bibliographic, chemical, 
# crystal, experimental, refinement or atomic coordinate data resulting 
# from the CCDC's data processing and validation procedures.
#
#######################################################################

data_26
_database_code_depnum_ccdc_archive 'CCDC 1506386'
_symmetry_cell_setting           triclinic
_symmetry_space_group_name_H-M   'P -1'
_symmetry_Int_Tables_number      2
_space_group_name_Hall           '-P 1'
loop_
_symmetry_equiv_pos_site_id
_symmetry_equiv_pos_as_xyz
1 x,y,z
2 -x,-y,-z
_cell_length_a                   15.0
_cell_length_b                   10.4
_cell_length_c                   11.6
_cell_angle_alpha                61.8
_cell_angle_beta                 61.1
_cell_angle_gamma                74.8
_cell_volume                     1392.63
loop_
_atom_site_label
_atom_site_type_symbol
_atom_site_fract_x
_atom_site_fract_y
_atom_site_fract_z
C1 C 0.568402 0.897902 0.187447
C2 C 0.63696 0.909924 0.0482892
C3 C 0.614823 0.849992 -0.018884
C4 C 0.524241 0.778483 0.0489353
C5 C 0.457554 0.764842 0.190139
C6 C 0.479344 0.824406 0.258664
C7 C 0.515397 0.718253 -0.0407372
C8 C 0.393264 0.668373 -0.100971
C9 C 0.290167 0.660239 -0.0597513
C10 C 0.260747 0.611238 -0.132227
C11 C 0.337329 0.572439 -0.247118
C12 C 0.440899 0.585769 -0.287075
C13 C 0.469199 0.632864 -0.217693
C14 C 0.156847 0.599751 -0.093876
C15 C 0.130729 0.551613 -0.165039
C16 C 0.20668 0.512758 -0.278268
C17 C 0.307811 0.523248 -0.318236
C18 C 0.210565 0.707032 0.0560248
C19 C 0.174522 0.610345 0.201014
C20 C 0.0985311 0.656473 0.310236
C21 C 0.0604215 0.797199 0.274091
C22 C 0.0951793 0.900645 0.12839
C23 C 0.170948 0.8547 0.0183934
C24 C 0.0570517 1.04706 0.0895553
C25 C 0.0920096 1.14538 -0.0527015
C26 C 0.166888 1.10035 -0.161983
C27 C 0.205291 0.958871 -0.127608
C28 C 0.198112 0.363713 0.375897
C29 C 0.204822 0.206966 0.401537
C30 C 0.146425 0.148723 0.374369
C31 C 0.149853 -0.00051746 0.414543
C32 C 0.211423 -0.0933395 0.483234
C33 C 0.268285 -0.0378965 0.514275
C34 C 0.26332 0.11057 0.475544
Cl1 Cl 0.347297 0.666668 0.291881
Cl2 Cl 0.0652959 0.258211 0.292463
N1 N 0.42008 0.719271 -0.0296438
N2 N 0.212153 0.465215 0.239264
H1 H 0.213986 -0.209463 0.51372
H2 H 0.103571 -0.0425844 0.392427
H3 H 0.315464 -0.110279 0.569615
H4 H 0.304794 0.15589 0.502019
H5 H 0.499349 0.558107 -0.375823
H6 H 0.548452 0.642001 -0.248328
H7 H 0.18485 0.474887 -0.333522
H8 H 0.0507988 0.543497 -0.134015
H9 H 0.367047 0.49398 -0.405471
H10 H 0.0980053 0.629818 -0.00717585
H11 H 0.072675 0.579206 0.422299
H12 H 0.00231016 0.831092 0.35864
H13 H 0.262636 0.925036 -0.212418
H14 H 0.194345 1.17827 -0.274467
H15 H -0.00066668 1.08013 0.174951
H16 H 0.0622322 1.25749 -0.0813936
H17 H 0.242643 0.427971 0.160768
H18 H 0.360647 0.7493 0.0466173
H19 H 0.667644 0.85541 -0.126169
H20 H 0.707399 0.965595 -0.00749011
H21 H 0.426302 0.811004 0.368382
H22 H 0.584535 0.944068 0.2418
O1 O 0.593585 0.678175 -0.123101
O2 O 0.180623 0.393903 0.475129

#END

#######################################################################
#
#                 Cambridge Crystallographic Data Centre
#                                CCDC 
#
#######################################################################
#
# If this CIF has been generated from an entry in the Cambridge 
# Structural Database, then it will include bibliographic, chemical, 
# crystal, experimental, refinement or atomic coordinate data resulting 
# from the CCDC's data processing and validation procedures.
#
#######################################################################

data_27
_database_code_depnum_ccdc_archive 'CCDC 1506387'
_symmetry_cell_setting           monoclinic
_symmetry_space_group_name_H-M   'C 2/c'
_symmetry_Int_Tables_number      15
_space_group_name_Hall           '-C 2yn'
loop_
_symmetry_equiv_pos_site_id
_symmetry_equiv_pos_as_xyz
1 x,y,z
2 -x,y,1/2-z
3 1/2+x,1/2+y,z
4 1/2-x,1/2+y,1/2-z
5 -x,-y,-z
6 x,-y,1/2+z
7 1/2-x,1/2-y,-z
8 1/2+x,1/2-y,1/2+z
_cell_length_a                   10.9
_cell_length_b                   19.2
_cell_length_c                   30.2
_cell_angle_alpha                90
_cell_angle_beta                 117.6
_cell_angle_gamma                90
_cell_volume                     5605.18
loop_
_atom_site_label
_atom_site_type_symbol
_atom_site_fract_x
_atom_site_fract_y
_atom_site_fract_z
C1 C 0.420378 0.968135 0.0573006
C2 C 0.564257 0.969938 0.0839552
C3 C 0.642442 0.934761 0.065743
C4 C 0.581424 0.89777 0.0205408
C5 C 0.436291 0.896099 -0.00523177
C6 C 0.356707 0.930875 0.0129677
C7 C 0.686996 0.863624 0.00813132
C8 C 0.726833 0.813674 -0.0601291
C9 C 0.66248 0.796903 -0.110853
C10 C 0.740485 0.765091 -0.132489
C11 C 0.883644 0.750005 -0.101831
C12 C 0.944215 0.767765 -0.0505751
C13 C 0.869722 0.798899 -0.0299079
C14 C 0.680368 0.748063 -0.18408
C15 C 0.757969 0.717477 -0.203895
C16 C 0.899395 0.702238 -0.173389
C17 C 0.960608 0.718312 -0.123404
C18 C 0.512798 0.812803 -0.142713
C19 C 0.410136 0.764899 -0.149169
C20 C 0.268159 0.781423 -0.17969
C21 C 0.230996 0.844585 -0.202941
C22 C 0.331074 0.895253 -0.197423
C23 C 0.473599 0.878937 -0.167003
C24 C 0.293706 0.960974 -0.221016
C25 C 0.393029 1.00923 -0.215047
C26 C 0.534298 0.99328 -0.185066
C27 C 0.573734 0.929908 -0.161702
C28 C 0.361922 0.648055 -0.125911
C29 C 0.42018 0.575607 -0.114728
C30 C 0.473283 0.539905 -0.142445
C31 C 0.511904 0.470329 -0.132717
C32 C 0.497262 0.435653 -0.0950719
C33 C 0.442175 0.469936 -0.0676407
C34 C 0.402305 0.538934 -0.0780878
Cl1 Cl 0.343793 0.849243 -0.0603851
Cl2 Cl 0.491421 0.580422 -0.190684
N1 N 0.647595 0.846624 -0.0405666
N2 N 0.448378 0.699964 -0.125539
H1 H 0.527984 0.381488 -0.0875392
H2 H 0.552319 0.443937 -0.154966
H3 H 0.429175 0.442747 -0.0385771
H4 H 0.355568 0.566079 -0.0581403
H5 H 1.05334 0.756519 -0.0270815
H6 H 0.917113 0.812477 0.00924932
H7 H 0.959338 0.677983 -0.189596
H8 H 0.710117 0.704988 -0.24348
H9 H 1.06952 0.707057 -0.0995179
H10 H 0.571814 0.759843 -0.207811
H11 H 0.190539 0.743593 -0.183466
H12 H 0.122013 0.856418 -0.226137
H13 H 0.682689 0.918073 -0.138834
H14 H 0.612729 1.03149 -0.180466
H15 H 0.184448 0.972432 -0.244025
H16 H 0.363406 1.05952 -0.233309
H17 H 0.549114 0.687106 -0.112971
H18 H 0.547843 0.855691 -0.0658154
H19 H 0.754642 0.934437 0.0860005
H20 H 0.615333 0.998445 0.118881
H21 H 0.244734 0.927967 -0.00794941
H22 H 0.357212 0.995223 0.0709926
O1 O 0.804298 0.854748 0.0420288
O2 O 0.242202 0.657242 -0.134299

#END

#######################################################################
#
#                 Cambridge Crystallographic Data Centre
#                                CCDC 
#
#######################################################################
#
# If this CIF has been generated from an entry in the Cambridge 
# Structural Database, then it will include bibliographic, chemical, 
# crystal, experimental, refinement or atomic coordinate data resulting 
# from the CCDC's data processing and validation procedures.
#
#######################################################################

data_28
_database_code_depnum_ccdc_archive 'CCDC 1506388'
_symmetry_cell_setting           triclinic
_symmetry_space_group_name_H-M   'P -1'
_symmetry_Int_Tables_number      2
_space_group_name_Hall           '-P 1'
loop_
_symmetry_equiv_pos_site_id
_symmetry_equiv_pos_as_xyz
1 x,y,z
2 -x,-y,-z
_cell_length_a                   11.3
_cell_length_b                   10.9
_cell_length_c                   11.8
_cell_angle_alpha                81.6
_cell_angle_beta                 87.5
_cell_angle_gamma                96.8
_cell_volume                     1424.21
loop_
_atom_site_label
_atom_site_type_symbol
_atom_site_fract_x
_atom_site_fract_y
_atom_site_fract_z
C1 C 0.851639 0.193947 0.675585
C2 C 0.854094 0.069796 0.659681
C3 C 0.96238 0.0275392 0.637161
C4 C 1.06947 0.107783 0.629048
C5 C 1.06503 0.232544 0.645305
C6 C 0.956924 0.275101 0.668896
C7 C 1.18362 0.0599257 0.597499
C8 C 1.27793 -0.137802 0.639351
C9 C 1.27404 -0.247545 0.718268
C10 C 1.35679 -0.33433 0.703005
C11 C 1.44351 -0.306783 0.608465
C12 C 1.44356 -0.194336 0.530835
C13 C 1.36352 -0.112001 0.544684
C14 C 1.35671 -0.44802 0.779775
C15 C 1.43868 -0.528623 0.764103
C16 C 1.52483 -0.500573 0.670957
C17 C 1.52666 -0.391857 0.594692
C18 C 1.18481 -0.275152 0.818279
C19 C 1.22054 -0.257861 0.927096
C20 C 1.13809 -0.28607 1.02411
C21 C 1.02227 -0.330576 1.01112
C22 C 0.981647 -0.350289 0.902712
C23 C 1.06444 -0.323243 0.80499
C24 C 0.862005 -0.396424 0.88881
C25 C 0.824733 -0.415623 0.782898
C26 C 0.906608 -0.389966 0.686201
C27 C 1.02339 -0.345083 0.696744
C28 C 1.40318 -0.221329 1.03412
C29 C 1.53299 -0.173879 1.00918
C30 C 1.60032 -0.112589 1.08616
C31 C 1.72148 -0.0742628 1.06232
C32 C 1.77794 -0.0977897 0.962164
C33 C 1.71324 -0.159412 0.885108
C34 C 1.59229 -0.196511 0.908873
Cl1 Cl 1.19326 0.337584 0.641613
Cl2 Cl 1.53669 -0.0753193 1.21122
N1 N 1.19362 -0.0571899 0.656011
N2 N 1.33935 -0.212375 0.937361
H1 H 1.87256 -0.0678868 0.944859
H2 H 1.77055 -0.025625 1.12295
H3 H 1.75646 -0.17941 0.807087
H4 H 1.54353 -0.248694 0.85011
H5 H 1.50914 -0.173212 0.458454
H6 H 1.3648 -0.0254215 0.485854
H7 H 1.58899 -0.565229 0.65971
H8 H 1.43699 -0.615012 0.823971
H9 H 1.59203 -0.36932 0.522153
H10 H 1.2905 -0.470936 0.851393
H11 H 1.16919 -0.272802 1.10737
H12 H 0.959425 -0.351414 1.08568
H13 H 1.08617 -0.326999 0.622244
H14 H 0.877153 -0.406687 0.602762
H15 H 0.80005 -0.416545 0.964072
H16 H 0.732766 -0.451129 0.773277
H17 H 1.38484 -0.173789 0.862582
H18 H 1.13263 -0.0901894 0.721849
H19 H 0.964285 -0.0691579 0.623561
H20 H 0.772284 0.00589958 0.664707
H21 H 0.956326 0.371815 0.682244
H22 H 0.767742 0.228299 0.693536
O1 O 1.25572 0.117672 0.523413
O2 O 1.36072 -0.265732 1.12999

#END

#######################################################################
#
#                 Cambridge Crystallographic Data Centre
#                                CCDC 
#
#######################################################################
#
# If this CIF has been generated from an entry in the Cambridge 
# Structural Database, then it will include bibliographic, chemical, 
# crystal, experimental, refinement or atomic coordinate data resulting 
# from the CCDC's data processing and validation procedures.
#
#######################################################################

data_29
_database_code_depnum_ccdc_archive 'CCDC 1506389'
_symmetry_cell_setting           triclinic
_symmetry_space_group_name_H-M   'P -1'
_symmetry_Int_Tables_number      2
_space_group_name_Hall           '-P 1'
loop_
_symmetry_equiv_pos_site_id
_symmetry_equiv_pos_as_xyz
1 x,y,z
2 -x,-y,-z
_cell_length_a                   11.2
_cell_length_b                   10.1
_cell_length_c                   16.7
_cell_angle_alpha                77.9
_cell_angle_beta                 123.5
_cell_angle_gamma                116.9
_cell_volume                     1392.66
loop_
_atom_site_label
_atom_site_type_symbol
_atom_site_fract_x
_atom_site_fract_y
_atom_site_fract_z
C1 C 0.658069 0.203569 0.363129
C2 C 0.508122 0.11238 0.291318
C3 C 0.381248 0.0648078 0.303074
C4 C 0.399615 0.108603 0.385023
C5 C 0.551814 0.200658 0.456479
C6 C 0.679825 0.247218 0.445572
C7 C 0.258277 0.0569535 0.393856
C8 C 0.00646336 -0.166542 0.351295
C9 C -0.110312 -0.279665 0.279409
C10 C -0.256393 -0.369303 0.274701
C11 C -0.280719 -0.341254 0.343863
C12 C -0.158127 -0.225072 0.4158
C13 C -0.0178115 -0.140093 0.420409
C14 C -0.379697 -0.485564 0.202741
C15 C -0.51933 -0.569465 0.199789
C16 C -0.543023 -0.541816 0.268423
C17 C -0.425918 -0.429861 0.338871
C18 C -0.080705 -0.307027 0.20866
C19 C -0.101824 -0.221844 0.128263
C20 C -0.069737 -0.247467 0.0628397
C21 C -0.0194662 -0.356727 0.078186
C22 C 0.00241902 -0.446614 0.158345
C23 C -0.0284591 -0.421136 0.224891
C24 C 0.0541289 -0.559783 0.174333
C25 C 0.0752427 -0.644855 0.253042
C26 C 0.0452205 -0.619731 0.319142
C27 C -0.00511676 -0.510851 0.305689
C28 C -0.220688 -0.0443485 0.0321374
C29 C -0.2716 0.0710459 0.0332124
C30 C -0.29614 0.101955 0.0999663
C31 C -0.347305 0.212554 0.0858172
C32 C -0.375644 0.295139 0.00450534
C33 C -0.353894 0.26612 -0.0634494
C34 C -0.303702 0.155509 -0.0488122
Cl1 Cl 0.590817 0.256297 0.563136
Cl2 Cl -0.268413 0.00543075 0.204468
N1 N 0.150922 -0.0857962 0.356086
N2 N -0.152376 -0.110527 0.11582
H1 H -0.41511 0.381218 -0.00549979
H2 H -0.36477 0.232392 0.139321
H3 H -0.376313 0.329116 -0.12774
H4 H -0.287718 0.129239 -0.101169
H5 H -0.176363 -0.204206 0.468783
H6 H 0.0749574 -0.0503279 0.474815
H7 H -0.653986 -0.609167 0.265227
H8 H -0.612517 -0.657956 0.144081
H9 H -0.442893 -0.407378 0.392037
H10 H -0.362127 -0.507224 0.149747
H11 H -0.0886895 -0.181311 0.00040005
H12 H 0.00426111 -0.375477 0.0274403
H13 H -0.028458 -0.492807 0.356729
H14 H 0.0620192 -0.687363 0.381297
H15 H 0.0768651 -0.577942 0.122896
H16 H 0.114932 -0.731414 0.264691
H17 H -0.151224 -0.0887936 0.172912
H18 H 0.178356 -0.1414 0.32926
H19 H 0.263904 -0.00316091 0.245407
H20 H 0.48964 0.0782202 0.226401
H21 H 0.796247 0.317326 0.502536
H22 H 0.758722 0.241281 0.355302
O1 O 0.239633 0.135497 0.42864
O2 O -0.240876 -0.0732006 -0.0432673

#END

#######################################################################
#
#                 Cambridge Crystallographic Data Centre
#                                CCDC 
#
#######################################################################
#
# If this CIF has been generated from an entry in the Cambridge 
# Structural Database, then it will include bibliographic, chemical, 
# crystal, experimental, refinement or atomic coordinate data resulting 
# from the CCDC's data processing and validation procedures.
#
#######################################################################

data_30
_database_code_depnum_ccdc_archive 'CCDC 1506390'
_symmetry_cell_setting           triclinic
_symmetry_space_group_name_H-M   'P -1'
_symmetry_Int_Tables_number      2
_space_group_name_Hall           '-P 1'
loop_
_symmetry_equiv_pos_site_id
_symmetry_equiv_pos_as_xyz
1 x,y,z
2 -x,-y,-z
_cell_length_a                   10.7
_cell_length_b                   14.6
_cell_length_c                   9.8
_cell_angle_alpha                84.7
_cell_angle_beta                 67.1
_cell_angle_gamma                96.1
_cell_volume                     1396.9
loop_
_atom_site_label
_atom_site_type_symbol
_atom_site_fract_x
_atom_site_fract_y
_atom_site_fract_z
C1 C 0.107215 0.988157 0.18767
C2 C 0.20251 1.05435 0.0738739
C3 C 0.238688 1.0403 -0.0729279
C4 C 0.183719 0.960779 -0.112863
C5 C 0.0878385 0.895273 0.00439811
C6 C 0.0500133 0.908931 0.152554
C7 C 0.238425 0.961645 -0.28014
C8 C 0.255782 0.868956 -0.483052
C9 C 0.189781 0.7911 -0.514007
C10 C 0.226185 0.774696 -0.664278
C11 C 0.329606 0.838729 -0.782526
C12 C 0.393719 0.916704 -0.746084
C13 C 0.358967 0.932012 -0.601636
C14 C 0.162318 0.696245 -0.701042
C15 C 0.199181 0.68244 -0.846823
C16 C 0.301551 0.745969 -0.963556
C17 C 0.365163 0.822497 -0.93159
C18 C 0.082768 0.723848 -0.389665
C19 C 0.118001 0.651254 -0.317055
C20 C 0.0144804 0.587813 -0.199458
C21 C -0.120528 0.598041 -0.157267
C22 C -0.161307 0.670793 -0.227928
C23 C -0.0579652 0.734812 -0.346222
C24 C -0.300795 0.681617 -0.184302
C25 C -0.337518 0.752924 -0.254448
C26 C -0.235483 0.816411 -0.371419
C27 C -0.0992316 0.80771 -0.416403
C28 C 0.317664 0.595637 -0.287584
C29 C 0.467579 0.58658 -0.365369
C30 C 0.57158 0.641817 -0.490367
C31 C 0.705508 0.622373 -0.545543
C32 C 0.738727 0.547075 -0.477131
C33 C 0.637976 0.491659 -0.351988
C34 C 0.505372 0.512019 -0.297603
Cl1 Cl 0.00560875 0.793076 -0.0220294
Cl2 Cl 0.544494 0.740462 -0.583022
N1 N 0.217903 0.880729 -0.333235
N2 N 0.257236 0.641632 -0.366749
H1 H 0.843366 0.532449 -0.521384
H2 H 0.782963 0.667232 -0.641877
H3 H 0.662665 0.432945 -0.296673
H4 H 0.425209 0.470911 -0.198967
H5 H 0.47282 0.965656 -0.83563
H6 H 0.407695 0.992426 -0.575442
H7 H 0.329562 0.734094 -1.07827
H8 H 0.148958 0.622065 -0.872677
H9 H 0.444144 0.871965 -1.0204
H10 H 0.0831598 0.647262 -0.611962
H11 H 0.0445014 0.532795 -0.143293
H12 H -0.199089 0.549086 -0.0672173
H13 H -0.0213751 0.856773 -0.50651
H14 H -0.265043 0.872758 -0.426474
H15 H -0.378357 0.632299 -0.0939276
H16 H -0.44479 0.760718 -0.220257
H17 H 0.31888 0.676687 -0.46866
H18 H 0.154952 0.826136 -0.258483
H19 H 0.311348 1.09124 -0.163994
H20 H 0.248227 1.1168 0.0992783
H21 H -0.0249365 0.856636 0.239422
H22 H 0.0769662 0.9978 0.303584
O1 O 0.30196 1.03416 -0.361593
O2 O 0.254819 0.55899 -0.158088

#END

#######################################################################
#
#                 Cambridge Crystallographic Data Centre
#                                CCDC 
#
#######################################################################
#
# If this CIF has been generated from an entry in the Cambridge 
# Structural Database, then it will include bibliographic, chemical, 
# crystal, experimental, refinement or atomic coordinate data resulting 
# from the CCDC's data processing and validation procedures.
#
#######################################################################

data_31
_database_code_depnum_ccdc_archive 'CCDC 1506391'
_symmetry_cell_setting           monoclinic
_symmetry_space_group_name_H-M   'C 2/c'
_symmetry_Int_Tables_number      15
_space_group_name_Hall           '-C 2yn'
loop_
_symmetry_equiv_pos_site_id
_symmetry_equiv_pos_as_xyz
1 x,y,z
2 -x,y,1/2-z
3 1/2+x,1/2+y,z
4 1/2-x,1/2+y,1/2-z
5 -x,-y,-z
6 x,-y,1/2+z
7 1/2-x,1/2-y,-z
8 1/2+x,1/2-y,1/2+z
_cell_length_a                   10.9
_cell_length_b                   19.1
_cell_length_c                   27.1
_cell_angle_alpha                90
_cell_angle_beta                 96.8
_cell_angle_gamma                90
_cell_volume                     5602.71
loop_
_atom_site_label
_atom_site_type_symbol
_atom_site_fract_x
_atom_site_fract_y
_atom_site_fract_z
C1 C 0.148572 0.686322 0.599065
C2 C 0.229235 0.718388 0.569896
C3 C 0.26247 0.787849 0.578636
C4 C 0.215534 0.827004 0.6158
C5 C 0.134755 0.793651 0.64471
C6 C 0.101937 0.723673 0.636659
C7 C 0.26041 0.901146 0.623009
C8 C 0.189344 1.01788 0.647804
C9 C 0.0940142 1.06654 0.641539
C10 C 0.108356 1.13259 0.666477
C11 C 0.220521 1.14798 0.697151
C12 C 0.314593 1.09649 0.702448
C13 C 0.300504 1.03317 0.678795
C14 C 0.0139582 1.18413 0.66165
C15 C 0.030426 1.24736 0.68578
C16 C 0.14166 1.2625 0.715987
C17 C 0.234641 1.2136 0.721474
C18 C -0.0240034 1.05013 0.610027
C19 C -0.0373383 1.06666 0.559473
C20 C -0.149905 1.05181 0.52929
C21 C -0.245691 1.02106 0.549532
C22 C -0.236854 1.00348 0.600452
C23 C -0.124431 1.01854 0.631064
C24 C -0.335694 0.97197 0.621733
C25 C -0.32488 0.956017 0.671421
C26 C -0.214013 0.971196 0.701923
C27 C -0.116374 1.00162 0.682373
C28 C 0.0726075 1.11435 0.49153
C29 C 0.19113 1.14788 0.479419
C30 C 0.311153 1.14365 0.504275
C31 C 0.409778 1.17763 0.486234
C32 C 0.390779 1.21658 0.442778
C33 C 0.272972 1.22079 0.416895
C34 C 0.175783 1.18643 0.435015
Cl1 Cl 0.0755195 0.836722 0.693366
Cl2 Cl 0.347734 1.09379 0.557951
N1 N 0.172688 0.952108 0.624863
N2 N 0.0628094 1.09792 0.539971
H1 H 0.468261 1.24298 0.429138
H2 H 0.501193 1.17262 0.506523
H3 H 0.256945 1.25052 0.382602
H4 H 0.0834605 1.18791 0.41519
H5 H 0.39992 1.10784 0.726051
H6 H 0.373745 0.994695 0.68264
H7 H 0.153305 1.3127 0.734832
H8 H -0.0430199 1.28611 0.681597
H9 H 0.320767 1.22451 0.744684
H10 H -0.0719926 1.17283 0.638568
H11 H -0.157486 1.06505 0.490314
H12 H -0.331126 1.00987 0.525949
H13 H -0.0315725 1.01337 0.706086
H14 H -0.205988 0.958784 0.741275
H15 H -0.420629 0.960768 0.597828
H16 H -0.401281 0.93191 0.687394
H17 H 0.138125 1.10587 0.564967
H18 H 0.0839785 0.938047 0.614491
H19 H 0.327006 0.813535 0.556974
H20 H 0.266353 0.689332 0.540612
H21 H 0.0404139 0.699087 0.660121
H22 H 0.122137 0.631878 0.592844
O1 O 0.37123 0.912782 0.627132
O2 O -0.0109263 1.1059 0.457747

#END

#######################################################################
#
#                 Cambridge Crystallographic Data Centre
#                                CCDC 
#
#######################################################################
#
# If this CIF has been generated from an entry in the Cambridge 
# Structural Database, then it will include bibliographic, chemical, 
# crystal, experimental, refinement or atomic coordinate data resulting 
# from the CCDC's data processing and validation procedures.
#
#######################################################################

data_32
_database_code_depnum_ccdc_archive 'CCDC 1506392'
_symmetry_cell_setting           triclinic
_symmetry_space_group_name_H-M   'P -1'
_symmetry_Int_Tables_number      2
_space_group_name_Hall           '-P 1'
loop_
_symmetry_equiv_pos_site_id
_symmetry_equiv_pos_as_xyz
1 x,y,z
2 -x,-y,-z
_cell_length_a                   11.1
_cell_length_b                   17.4
_cell_length_c                   9.9
_cell_angle_alpha                120.4
_cell_angle_beta                 58.9
_cell_angle_gamma                99.6
_cell_volume                     1408.14
loop_
_atom_site_label
_atom_site_type_symbol
_atom_site_fract_x
_atom_site_fract_y
_atom_site_fract_z
C1 C 0.731791 0.372691 0.270288
C2 C 0.589531 0.365397 0.370147
C3 C 0.516434 0.418491 0.557442
C4 C 0.580884 0.481224 0.650418
C5 C 0.724617 0.486354 0.547201
C6 C 0.799633 0.432588 0.358986
C7 C 0.484953 0.533239 0.85353
C8 C 0.421299 0.685996 1.12293
C9 C 0.440701 0.775607 1.17349
C10 C 0.360532 0.843286 1.35995
C11 C 0.26001 0.818701 1.49137
C12 C 0.244421 0.726958 1.43304
C13 C 0.322089 0.662022 1.25503
C14 C 0.377467 0.935338 1.42014
C15 C 0.29825 0.999046 1.59988
C16 C 0.198267 0.97449 1.72928
C17 C 0.179978 0.88597 1.67556
C18 C 0.550387 0.801739 1.03906
C19 C 0.692546 0.794408 0.988287
C20 C 0.795362 0.820588 0.861203
C21 C 0.75551 0.854655 0.790689
C22 C 0.612495 0.864652 0.839808
C23 C 0.509055 0.837652 0.965318
C24 C 0.570039 0.899965 0.767836
C25 C 0.43044 0.908338 0.817084
C26 C 0.327633 0.881328 0.940767
C27 C 0.365689 0.846824 1.01287
C28 C 0.860896 0.764105 1.05517
C29 C 0.874214 0.721825 1.14706
C30 C 0.937279 0.762507 1.25409
C31 C 0.965091 0.717251 1.31897
C32 C 0.933762 0.62997 1.27406
C33 C 0.873588 0.587876 1.16532
C34 C 0.844829 0.633741 1.10233
Cl1 Cl 0.820598 0.556803 0.646598
Cl2 Cl 0.975408 0.87199 1.31918
N1 N 0.500644 0.621749 0.938492
N2 N 0.733504 0.760305 1.06177
H1 H 0.956923 0.595085 1.32439
H2 H 1.01149 0.750922 1.40434
H3 H 0.850053 0.519501 1.12836
H4 H 0.800488 0.60058 1.01418
H5 H 0.168612 0.707819 1.53285
H6 H 0.308278 0.592147 1.21121
H7 H 0.136453 1.02565 1.87087
H8 H 0.312857 1.06912 1.64294
H9 H 0.103768 0.865993 1.77377
H10 H 0.454087 0.954999 1.32189
H11 H 0.90472 0.814358 0.824451
H12 H 0.835543 0.87455 0.694264
H13 H 0.285851 0.826211 1.10786
H14 H 0.21727 0.887854 0.979275
H15 H 0.650539 0.920283 0.672418
H16 H 0.398839 0.935525 0.761194
H17 H 0.654518 0.740849 1.14685
H18 H 0.572496 0.646454 0.859018
H19 H 0.406237 0.412901 0.638555
H20 H 0.535914 0.318134 0.302281
H21 H 0.911124 0.43797 0.283899
H22 H 0.790809 0.33137 0.1235
O1 O 0.3945 0.496305 0.930024
O2 O 0.961272 0.794935 0.974937

#END

#######################################################################
#
#                 Cambridge Crystallographic Data Centre
#                                CCDC 
#
#######################################################################
#
# If this CIF has been generated from an entry in the Cambridge 
# Structural Database, then it will include bibliographic, chemical, 
# crystal, experimental, refinement or atomic coordinate data resulting 
# from the CCDC's data processing and validation procedures.
#
#######################################################################

data_33
_database_code_depnum_ccdc_archive 'CCDC 1506393'
_symmetry_cell_setting           monoclinic
_symmetry_space_group_name_H-M   'P 21/n'
_symmetry_Int_Tables_number      14
_space_group_name_Hall           '-P 2yn'
loop_
_symmetry_equiv_pos_site_id
_symmetry_equiv_pos_as_xyz
1 x,y,z
2 1/2-x,1/2+y,1/2-z
3 -x,-y,-z
4 1/2+x,1/2-y,1/2+z
_cell_length_a                   10.8
_cell_length_b                   18.9
_cell_length_c                   14.6
_cell_angle_alpha                90
_cell_angle_beta                 71.0
_cell_angle_gamma                90
_cell_volume                     2814.57
loop_
_atom_site_label
_atom_site_type_symbol
_atom_site_fract_x
_atom_site_fract_y
_atom_site_fract_z
C1 C 0.666752 0.0272729 0.649583
C2 C 0.566594 0.0756852 0.658213
C3 C 0.581751 0.126865 0.587015
C4 C 0.69318 0.128848 0.504132
C5 C 0.791591 0.0790652 0.496152
C6 C 0.778966 0.0288159 0.568887
C7 C 0.697261 0.190361 0.437141
C8 C 0.738365 0.220938 0.26344
C9 C 0.793549 0.195752 0.168871
C10 C 0.806543 0.242038 0.0885797
C11 C 0.763016 0.313588 0.106179
C12 C 0.706455 0.336366 0.203532
C13 C 0.693616 0.291972 0.280442
C14 C 0.862164 0.219295 -0.00929061
C15 C 0.874127 0.265086 -0.0850444
C16 C 0.831359 0.335898 -0.0673548
C17 C 0.776833 0.359432 0.0264799
C18 C 0.836857 0.120657 0.15047
C19 C 0.96056 0.0998693 0.149146
C20 C 1.00086 0.0282083 0.13112
C21 C 0.918492 -0.0205851 0.112773
C22 C 0.792932 -0.00177811 0.110754
C23 C 0.751455 0.0700035 0.129744
C24 C 0.708086 -0.0518064 0.0903085
C25 C 0.58704 -0.032043 0.0883113
C26 C 0.545815 0.038928 0.107062
C27 C 0.625662 0.0886934 0.127438
C28 C 1.16264 0.144649 0.176766
C29 C 1.23324 0.213159 0.178309
C30 C 1.1897 0.26792 0.245706
C31 C 1.26681 0.327449 0.242828
C32 C 1.38842 0.333068 0.17167
C33 C 1.43383 0.278952 0.104046
C34 C 1.35715 0.219417 0.108442
Cl1 Cl 0.936551 0.079227 0.398678
Cl2 Cl 1.03814 0.263578 0.336241
N1 N 0.725772 0.174076 0.340757
N2 N 1.04468 0.152078 0.162608
H1 H 1.44783 0.379715 0.169597
H2 H 1.23052 0.368776 0.296646
H3 H 1.52911 0.282873 0.0486245
H4 H 1.39242 0.17595 0.0578662
H5 H 0.672315 0.390698 0.217233
H6 H 0.65138 0.30994 0.354612
H7 H 0.841513 0.371484 -0.127993
H8 H 0.916889 0.246594 -0.159387
H9 H 0.743208 0.413793 0.0411552
H10 H 0.895005 0.164876 -0.0236983
H11 H 1.09663 0.0135598 0.132768
H12 H 0.949959 -0.0753412 0.0989763
H13 H 0.593684 0.14326 0.141432
H14 H 0.45002 0.054351 0.105309
H15 H 0.740866 -0.106334 0.076006
H16 H 0.522896 -0.0708329 0.0723315
H17 H 1.01306 0.202319 0.160768
H18 H 0.752492 0.123534 0.320783
H19 H 0.507735 0.167108 0.594133
H20 H 0.478754 0.074634 0.721263
H21 H 0.858078 -0.00821886 0.561693
H22 H 0.657618 -0.0121738 0.705706
O1 O 0.667947 0.249293 0.471869
O2 O 1.21287 0.0881065 0.184463

#END

#######################################################################
#
#                 Cambridge Crystallographic Data Centre
#                                CCDC 
#
#######################################################################
#
# If this CIF has been generated from an entry in the Cambridge 
# Structural Database, then it will include bibliographic, chemical, 
# crystal, experimental, refinement or atomic coordinate data resulting 
# from the CCDC's data processing and validation procedures.
#
#######################################################################

data_34
_database_code_depnum_ccdc_archive 'CCDC 1506394'
_symmetry_cell_setting           triclinic
_symmetry_space_group_name_H-M   'P -1'
_symmetry_Int_Tables_number      2
_space_group_name_Hall           '-P 1'
loop_
_symmetry_equiv_pos_site_id
_symmetry_equiv_pos_as_xyz
1 x,y,z
2 -x,-y,-z
_cell_length_a                   15.9
_cell_length_b                   10.2
_cell_length_c                   10.9
_cell_angle_alpha                59.1
_cell_angle_beta                 68.4
_cell_angle_gamma                84.5
_cell_volume                     1408.32
loop_
_atom_site_label
_atom_site_type_symbol
_atom_site_fract_x
_atom_site_fract_y
_atom_site_fract_z
C1 C 0.325292 0.118212 0.531635
C2 C 0.370464 0.0313825 0.630406
C3 C 0.320779 -0.0575345 0.787065
C4 C 0.225636 -0.0649109 0.847492
C5 C 0.181303 0.022867 0.74618
C6 C 0.230895 0.114458 0.589457
C7 C 0.17509 -0.172326 1.016
C8 C 0.181642 -0.264978 1.27023
C9 C 0.200831 -0.218144 1.35686
C10 C 0.173292 -0.319754 1.51905
C11 C 0.126323 -0.467739 1.58979
C12 C 0.108417 -0.50982 1.49628
C13 C 0.134972 -0.41268 1.34103
C14 C 0.190755 -0.277997 1.6134
C15 C 0.163314 -0.377868 1.76907
C16 C 0.11713 -0.524384 1.83868
C17 C 0.0990446 -0.567925 1.75041
C18 C 0.249306 -0.0627252 1.28229
C19 C 0.34396 -0.0396071 1.23301
C20 C 0.389001 0.108857 1.16387
C21 C 0.339506 0.230269 1.14528
C22 C 0.243398 0.212875 1.19377
C23 C 0.197818 0.0641198 1.26363
C24 C 0.191786 0.337947 1.17516
C25 C 0.0985033 0.317671 1.22356
C26 C 0.0531211 0.170539 1.29293
C27 C 0.10131 0.046984 1.31255
C28 C 0.484916 -0.169088 1.20581
C29 C 0.517441 -0.324272 1.24723
C30 C 0.489706 -0.434949 1.22682
C31 C 0.527528 -0.572813 1.26705
C32 C 0.593793 -0.602476 1.32995
C33 C 0.623074 -0.493687 1.35049
C34 C 0.585629 -0.356063 1.30814
Cl1 Cl 0.0640562 0.0261235 0.811528
Cl2 Cl 0.408023 -0.404025 1.14559
N1 N 0.211453 -0.167791 1.11034
N2 N 0.392474 -0.167036 1.25589
H1 H 0.622828 -0.710417 1.36181
H2 H 0.504887 -0.655223 1.24808
H3 H 0.675282 -0.515749 1.39862
H4 H 0.608868 -0.268261 1.31994
H5 H 0.0728515 -0.622713 1.54996
H6 H 0.120023 -0.445428 1.27114
H7 H 0.0958949 -0.602103 1.96185
H8 H 0.177176 -0.343605 1.83936
H9 H 0.0633273 -0.680322 1.8026
H10 H 0.225862 -0.165197 1.56081
H11 H 0.46244 0.122987 1.12674
H12 H 0.374752 0.343295 1.09207
H13 H 0.065815 -0.065711 1.36603
H14 H -0.0206989 0.154917 1.3311
H15 H 0.227671 0.450566 1.12161
H16 H 0.0594791 0.414297 1.20872
H17 H 0.352944 -0.266537 1.30641
H18 H 0.254249 -0.073311 1.06435
H19 H 0.355678 -0.126179 0.864709
H20 H 0.444091 0.0335132 0.586085
H21 H 0.194888 0.182615 0.513852
H22 H 0.363212 0.189221 0.409033
O1 O 0.110795 -0.262882 1.06115
O2 O 0.541002 -0.0577893 1.14098

#END

#######################################################################
#
#                 Cambridge Crystallographic Data Centre
#                                CCDC 
#
#######################################################################
#
# If this CIF has been generated from an entry in the Cambridge 
# Structural Database, then it will include bibliographic, chemical, 
# crystal, experimental, refinement or atomic coordinate data resulting 
# from the CCDC's data processing and validation procedures.
#
#######################################################################

data_35
_database_code_depnum_ccdc_archive 'CCDC 1506395'
_symmetry_cell_setting           monoclinic
_symmetry_space_group_name_H-M   'P 21/n'
_symmetry_Int_Tables_number      14
_space_group_name_Hall           '-P 2yn'
loop_
_symmetry_equiv_pos_site_id
_symmetry_equiv_pos_as_xyz
1 x,y,z
2 1/2-x,1/2+y,1/2-z
3 -x,-y,-z
4 1/2+x,1/2-y,1/2+z
_cell_length_a                   13.3
_cell_length_b                   21.7
_cell_length_c                   10.5
_cell_angle_alpha                90
_cell_angle_beta                 71.4
_cell_angle_gamma                90
_cell_volume                     2872.22
loop_
_atom_site_label
_atom_site_type_symbol
_atom_site_fract_x
_atom_site_fract_y
_atom_site_fract_z
C1 C 0.100922 0.0275363 0.838104
C2 C 0.0734906 -0.00746374 0.743158
C3 C 0.09086 0.0160665 0.615261
C4 C 0.13589 0.0743819 0.579169
C5 C 0.162236 0.108968 0.676265
C6 C 0.144747 0.0858676 0.805117
C7 C 0.14845 0.096217 0.439071
C8 C 0.288656 0.137524 0.237536
C9 C 0.397579 0.148481 0.185055
C10 C 0.439864 0.176222 0.0557965
C11 C 0.370179 0.192437 -0.0177438
C12 C 0.26043 0.180078 0.0398912
C13 C 0.219716 0.153515 0.163872
C14 C 0.549791 0.188936 -0.00245445
C15 C 0.588102 0.216328 -0.12645
C16 C 0.519018 0.232275 -0.199002
C17 C 0.412334 0.22039 -0.145452
C18 C 0.46836 0.131578 0.264849
C19 C 0.494396 0.176485 0.344283
C20 C 0.559382 0.162034 0.423941
C21 C 0.595767 0.102932 0.424181
C22 C 0.570742 0.055549 0.346611
C23 C 0.505819 0.0700179 0.265583
C24 C 0.608213 -0.0055478 0.347249
C25 C 0.583006 -0.0507662 0.271183
C26 C 0.519061 -0.0364814 0.190781
C27 C 0.481407 0.0223216 0.187807
C28 C 0.461219 0.287763 0.410287
C29 C 0.396341 0.340012 0.383393
C30 C 0.331706 0.376832 0.486891
C31 C 0.274386 0.425786 0.458864
C32 C 0.281341 0.438926 0.326974
C33 C 0.344898 0.402875 0.222764
C34 C 0.401271 0.353794 0.251462
Cl1 Cl 0.213983 0.183237 0.642373
Cl2 Cl 0.316294 0.361727 0.654065
N1 N 0.250216 0.111957 0.365994
N2 N 0.454213 0.235606 0.339359
H1 H 0.236613 0.477367 0.306195
H2 H 0.224206 0.453097 0.541212
H3 H 0.350903 0.41287 0.119487
H4 H 0.452399 0.326263 0.169832
H5 H 0.207347 0.19235 -0.0161109
H6 H 0.135845 0.144021 0.207684
H7 H 0.550539 0.253774 -0.297003
H8 H 0.672506 0.225617 -0.169364
H9 H 0.358301 0.232328 -0.200366
H10 H 0.603421 0.176402 0.0524416
H11 H 0.578274 0.198232 0.483438
H12 H 0.645277 0.091734 0.485612
H13 H 0.432677 0.0331098 0.125315
H14 H 0.499656 -0.0723815 0.130425
H15 H 0.657538 -0.0159581 0.409372
H16 H 0.612193 -0.0974744 0.272416
H17 H 0.404683 0.238254 0.283855
H18 H 0.305351 0.106478 0.412776
H19 H 0.0683901 -0.0101323 0.540583
H20 H 0.0386831 -0.052923 0.768718
H21 H 0.165104 0.11405 0.878531
H22 H 0.0875828 0.00973768 0.938657
O1 O 0.0726698 0.0971566 0.397592
O2 O 0.514127 0.292231 0.485259

#END

#######################################################################
#
#                 Cambridge Crystallographic Data Centre
#                                CCDC 
#
#######################################################################
#
# If this CIF has been generated from an entry in the Cambridge 
# Structural Database, then it will include bibliographic, chemical, 
# crystal, experimental, refinement or atomic coordinate data resulting 
# from the CCDC's data processing and validation procedures.
#
#######################################################################

data_36
_database_code_depnum_ccdc_archive 'CCDC 1506396'
_symmetry_cell_setting           triclinic
_symmetry_space_group_name_H-M   'P -1'
_symmetry_Int_Tables_number      2
_space_group_name_Hall           '-P 1'
loop_
_symmetry_equiv_pos_site_id
_symmetry_equiv_pos_as_xyz
1 x,y,z
2 -x,-y,-z
_cell_length_a                   10.5
_cell_length_b                   11.1
_cell_length_c                   14.0
_cell_angle_alpha                105.3
_cell_angle_beta                 76.4
_cell_angle_gamma                67.0
_cell_volume                     1341.08
loop_
_atom_site_label
_atom_site_type_symbol
_atom_site_fract_x
_atom_site_fract_y
_atom_site_fract_z
C1 C 0.701236 0.571754 0.94575
C2 C 0.714092 0.544463 0.840116
C3 C 0.586287 0.593605 0.817737
C4 C 0.443029 0.668442 0.898223
C5 C 0.433501 0.69567 1.004
C6 C 0.560941 0.64828 1.02776
C7 C 0.315934 0.715312 0.860782
C8 C 0.0600722 0.755977 0.89312
C9 C 0.0560383 0.683895 0.797889
C10 C -0.0816065 0.737547 0.781577
C11 C -0.212261 0.858877 0.865543
C12 C -0.203285 0.924345 0.963389
C13 C -0.0703118 0.874726 0.976544
C14 C -0.0936585 0.6732 0.684539
C15 C -0.227139 0.726848 0.671464
C16 C -0.355901 0.846534 0.754606
C17 C -0.348305 0.910922 0.849682
C18 C 0.186262 0.546893 0.715499
C19 C 0.267442 0.541252 0.619581
C20 C 0.379332 0.4093 0.535739
C21 C 0.410498 0.284647 0.549642
C22 C 0.332223 0.284976 0.647204
C23 C 0.217026 0.417615 0.731327
C24 C 0.364146 0.156516 0.662437
C25 C 0.285188 0.157631 0.756235
C26 C 0.169667 0.288251 0.838757
C27 C 0.136339 0.414813 0.826631
C28 C 0.209837 0.698517 0.524696
C29 C 0.182819 0.84413 0.5299
C30 C 0.240505 0.866467 0.439169
C31 C 0.209242 1.00322 0.445585
C32 C 0.118699 1.12012 0.542701
C33 C 0.0603284 1.10039 0.633768
C34 C 0.0931104 0.963454 0.626863
Cl1 Cl 0.263032 0.795762 1.11414
Cl2 Cl 0.358414 0.725415 0.315873
N1 N 0.193976 0.708673 0.912388
N2 N 0.241414 0.670518 0.608083
H1 H 0.0943832 1.22644 0.546769
H2 H 0.256778 1.01676 0.374086
H3 H -0.0106407 1.19105 0.709913
H4 H 0.0458728 0.947968 0.697572
H5 H -0.303193 1.01562 1.02755
H6 H -0.0616638 0.926717 1.05034
H7 H -0.460627 0.887559 0.743058
H8 H -0.233139 0.676733 0.596009
H9 H -0.446627 1.0033 0.914415
H10 H 0.00453964 0.582068 0.619297
H11 H 0.438302 0.409773 0.461191
H12 H 0.496645 0.183086 0.485543
H13 H 0.0461499 0.514506 0.8902
H14 H 0.106156 0.288636 0.912381
H15 H 0.452482 0.056434 0.59785
H16 H 0.310621 0.0583501 0.766883
H17 H 0.247716 0.742167 0.666704
H18 H 0.191657 0.684726 0.977297
H19 H 0.593492 0.575783 0.73616
H20 H 0.823164 0.485753 0.77542
H21 H 0.548817 0.672732 1.11071
H22 H 0.800049 0.534701 0.964922
O1 O 0.327289 0.754453 0.786576
O2 O 0.200268 0.61496 0.453906

#END

#######################################################################
#
#                 Cambridge Crystallographic Data Centre
#                                CCDC 
#
#######################################################################
#
# If this CIF has been generated from an entry in the Cambridge 
# Structural Database, then it will include bibliographic, chemical, 
# crystal, experimental, refinement or atomic coordinate data resulting 
# from the CCDC's data processing and validation procedures.
#
#######################################################################

data_37
_database_code_depnum_ccdc_archive 'CCDC 1506397'
_symmetry_cell_setting           triclinic
_symmetry_space_group_name_H-M   'P -1'
_symmetry_Int_Tables_number      2
_space_group_name_Hall           '-P 1'
loop_
_symmetry_equiv_pos_site_id
_symmetry_equiv_pos_as_xyz
1 x,y,z
2 -x,-y,-z
_cell_length_a                   10.9
_cell_length_b                   14.1
_cell_length_c                   10.9
_cell_angle_alpha                86.0
_cell_angle_beta                 60.6
_cell_angle_gamma                75.8
_cell_volume                     1419.96
loop_
_atom_site_label
_atom_site_type_symbol
_atom_site_fract_x
_atom_site_fract_y
_atom_site_fract_z
C1 C 0.62345 0.814006 0.27107
C2 C 0.68314 0.746557 0.157852
C3 C 0.592237 0.711682 0.127027
C4 C 0.441248 0.743003 0.208059
C5 C 0.383185 0.810727 0.321817
C6 C 0.473616 0.846369 0.352769
C7 C 0.348161 0.697996 0.175857
C8 C 0.336748 0.650684 -0.0336924
C9 C 0.38424 0.665327 -0.175762
C10 C 0.340445 0.614603 -0.25049
C11 C 0.249319 0.549385 -0.17884
C12 C 0.205483 0.536326 -0.0347446
C13 C 0.247263 0.58486 0.0370214
C14 C 0.384193 0.627225 -0.395053
C15 C 0.339086 0.578366 -0.463946
C16 C 0.248562 0.514148 -0.392635
C17 C 0.205055 0.500018 -0.25296
C18 C 0.475994 0.735656 -0.249306
C19 C 0.412898 0.830096 -0.26783
C20 C 0.500255 0.897067 -0.339038
C21 C 0.647281 0.868983 -0.392383
C22 C 0.716914 0.773585 -0.378777
C23 C 0.629874 0.70623 -0.306992
C24 C 0.869035 0.743413 -0.434
C25 C 0.933826 0.650253 -0.419297
C26 C 0.848158 0.583168 -0.348641
C27 C 0.700247 0.610271 -0.293889
C28 C 0.185633 0.936888 -0.250212
C29 C 0.0286782 0.937435 -0.191081
C30 C -0.081548 1.02378 -0.138083
C31 C -0.225182 1.02263 -0.0908488
C32 C -0.260547 0.935816 -0.0973269
C33 C -0.152647 0.849534 -0.150215
C34 C -0.00963647 0.850848 -0.196147
Cl1 Cl 0.197224 0.855606 0.424616
Cl2 Cl -0.0470155 1.13424 -0.121898
N1 N 0.383291 0.699779 0.0366399
N2 N 0.262651 0.858352 -0.214448
H1 H -0.372925 0.936057 -0.0607236
H2 H -0.308575 1.09023 -0.0487112
H3 H -0.179189 0.781544 -0.156372
H4 H 0.075225 0.783868 -0.24081
H5 H 0.13645 0.48644 0.0199715
H6 H 0.212038 0.575582 0.147493
H7 H 0.214015 0.475935 -0.448546
H8 H 0.373855 0.589056 -0.574591
H9 H 0.135748 0.450516 -0.19684
H10 H 0.454556 0.675987 -0.451039
H11 H 0.447872 0.969839 -0.35099
H12 H 0.7125 0.921098 -0.446354
H13 H 0.635213 0.557976 -0.240915
H14 H 0.899805 0.509255 -0.33812
H15 H 0.933661 0.795754 -0.488554
H16 H 1.05062 0.627857 -0.462163
H17 H 0.206512 0.811479 -0.149828
H18 H 0.453959 0.740094 -0.0247478
H19 H 0.638387 0.658735 0.0388802
H20 H 0.799959 0.720948 0.0937874
H21 H 0.42565 0.899612 0.440591
H22 H 0.693133 0.842028 0.296275
O1 O 0.256851 0.659543 0.265714
O2 O 0.237416 1.00017 -0.325231

#END

#######################################################################
#
#                 Cambridge Crystallographic Data Centre
#                                CCDC 
#
#######################################################################
#
# If this CIF has been generated from an entry in the Cambridge 
# Structural Database, then it will include bibliographic, chemical, 
# crystal, experimental, refinement or atomic coordinate data resulting 
# from the CCDC's data processing and validation procedures.
#
#######################################################################

data_38
_database_code_depnum_ccdc_archive 'CCDC 1506398'
_symmetry_cell_setting           triclinic
_symmetry_space_group_name_H-M   'P -1'
_symmetry_Int_Tables_number      2
_space_group_name_Hall           '-P 1'
loop_
_symmetry_equiv_pos_site_id
_symmetry_equiv_pos_as_xyz
1 x,y,z
2 -x,-y,-z
_cell_length_a                   14.0
_cell_length_b                   10.3
_cell_length_c                   11.4
_cell_angle_alpha                89.8
_cell_angle_beta                 75.1
_cell_angle_gamma                63.4
_cell_volume                     1409.76
loop_
_atom_site_label
_atom_site_type_symbol
_atom_site_fract_x
_atom_site_fract_y
_atom_site_fract_z
C1 C 0.992332 0.505616 0.827358
C2 C 1.08064 0.508428 0.739565
C3 C 1.068 0.63943 0.695699
C4 C 0.967908 0.770614 0.734217
C5 C 0.880621 0.764689 0.82361
C6 C 0.892855 0.633812 0.869571
C7 C 0.973638 0.900915 0.676995
C8 C 0.859385 1.16393 0.657716
C9 C 0.753001 1.26939 0.658745
C10 C 0.73311 1.41598 0.639916
C11 C 0.821953 1.45317 0.621415
C12 C 0.927891 1.3427 0.623364
C13 C 0.947165 1.20207 0.640873
C14 C 0.626852 1.52738 0.638473
C15 C 0.610225 1.66723 0.61883
C16 C 0.698394 1.70352 0.60011
C17 C 0.801947 1.59834 0.601663
C18 C 0.660616 1.22974 0.678288
C19 C 0.640315 1.17815 0.579509
C20 C 0.553533 1.13784 0.597613
C21 C 0.487562 1.15147 0.712832
C22 C 0.503431 1.20508 0.816278
C23 C 0.590877 1.24449 0.798429
C24 C 0.435428 1.21986 0.935896
C25 C 0.452145 1.27262 1.03499
C26 C 0.538131 1.313 1.01778
C27 C 0.605424 1.29946 0.902812
C28 C 0.70805 1.10792 0.353016
C29 C 0.753 1.16687 0.243568
C30 C 0.823191 1.07769 0.132995
C31 C 0.854329 1.13866 0.0303433
C32 C 0.814205 1.29015 0.0361398
C33 C 0.743827 1.38079 0.144695
C34 C 0.713989 1.31895 0.24718
Cl1 Cl 0.752911 0.918258 0.88837
Cl2 Cl 0.877983 0.887833 0.120958
N1 N 0.87614 1.02155 0.678565
N2 N 0.706089 1.16822 0.461524
H1 H 0.838461 1.33681 -0.0446536
H2 H 0.910011 1.06663 -0.053492
H3 H 0.711997 1.49913 0.149777
H4 H 0.658342 1.3893 0.332031
H5 H 0.995543 1.37098 0.610081
H6 H 1.02882 1.11782 0.640011
H7 H 0.683956 1.81458 0.584936
H8 H 0.528239 1.75097 0.618306
H9 H 0.870492 1.62494 0.587685
H10 H 0.558415 1.50056 0.653969
H11 H 0.542351 1.09428 0.519
H12 H 0.421422 1.12029 0.725829
H13 H 0.671414 1.33061 0.890615
H14 H 0.550977 1.35516 1.09626
H15 H 0.369387 1.18865 0.947663
H16 H 0.399447 1.2837 1.1264
H17 H 0.75693 1.21484 0.455583
H18 H 0.805676 1.01108 0.706204
H19 H 1.13611 0.645302 0.628865
H20 H 1.15931 0.409353 0.706173
H21 H 0.823508 0.634498 0.939194
H22 H 1.00054 0.404335 0.863598
O1 O 1.06504 0.894847 0.633901
O2 O 0.668781 1.0252 0.344553

#END

#######################################################################
#
#                 Cambridge Crystallographic Data Centre
#                                CCDC 
#
#######################################################################
#
# If this CIF has been generated from an entry in the Cambridge 
# Structural Database, then it will include bibliographic, chemical, 
# crystal, experimental, refinement or atomic coordinate data resulting 
# from the CCDC's data processing and validation procedures.
#
#######################################################################

data_39
_database_code_depnum_ccdc_archive 'CCDC 1506399'
_symmetry_cell_setting           monoclinic
_symmetry_space_group_name_H-M   'P 21/c'
_symmetry_Int_Tables_number      14
_space_group_name_Hall           '-P 2ybc'
loop_
_symmetry_equiv_pos_site_id
_symmetry_equiv_pos_as_xyz
1 x,y,z
2 -x,1/2+y,1/2-z
3 -x,-y,-z
4 x,1/2-y,1/2+z
_cell_length_a                   11.0
_cell_length_b                   15.8
_cell_length_c                   19.6
_cell_angle_alpha                90
_cell_angle_beta                 54.6
_cell_angle_gamma                90
_cell_volume                     2778.17
loop_
_atom_site_label
_atom_site_type_symbol
_atom_site_fract_x
_atom_site_fract_y
_atom_site_fract_z
C1 C 0.0209893 0.266393 0.663244
C2 C 0.0856133 0.221468 0.588787
C3 C 0.00112007 0.162639 0.580822
C4 C -0.149153 0.14794 0.645448
C5 C -0.211457 0.193172 0.720112
C6 C -0.126882 0.251812 0.728978
C7 C -0.224488 0.0811058 0.627444
C8 C -0.457847 0.0515205 0.637867
C9 C -0.60201 0.0802942 0.671452
C10 C -0.697903 0.032575 0.659021
C11 C -0.645288 -0.0443201 0.612568
C12 C -0.498199 -0.0710109 0.579991
C13 C -0.405966 -0.0251356 0.591705
C14 C -0.845816 0.0589607 0.691867
C15 C -0.935976 0.0116537 0.679216
C16 C -0.88357 -0.064343 0.633217
C17 C -0.741086 -0.0915191 0.600665
C18 C -0.656997 0.15935 0.721993
C19 C -0.721617 0.157444 0.807478
C20 C -0.771281 0.232477 0.855898
C21 C -0.756329 0.308424 0.8186
C22 C -0.692292 0.314175 0.731902
C23 C -0.642588 0.238732 0.683157
C24 C -0.676203 0.392381 0.692525
C25 C -0.6136 0.396458 0.608289
C26 C -0.56435 0.321941 0.559901
C27 C -0.578462 0.24508 0.596277
C28 C -0.739723 0.0645005 0.915151
C29 C -0.768281 -0.0263906 0.942183
C30 C -0.858185 -0.0506432 1.02653
C31 C -0.87822 -0.135544 1.04889
C32 C -0.807616 -0.197466 0.987469
C33 C -0.717342 -0.174785 0.903369
C34 C -0.698854 -0.0900418 0.881434
Cl1 Cl -0.393787 0.176198 0.806804
Cl2 Cl -0.95392 0.022714 1.10668
N1 N -0.36489 0.0999091 0.649875
N2 N -0.738594 0.0791847 0.845732
H1 H -0.823437 -0.263441 1.0057
H2 H -0.949761 -0.152327 1.11469
H3 H -0.660798 -0.222651 0.854979
H4 H -0.624666 -0.0725633 0.815745
H5 H -0.457841 -0.129586 0.544651
H6 H -0.293837 -0.0458973 0.566895
H7 H -0.956108 -0.101027 0.623685
H8 H -1.04868 0.0330096 0.704724
H9 H -0.699392 -0.149909 0.565082
H10 H -0.886587 0.117597 0.7269
H11 H -0.818445 0.228352 0.921966
H12 H -0.794362 0.365782 0.855911
H13 H -0.54072 0.187947 0.558767
H14 H -0.515009 0.325421 0.493291
H15 H -0.714579 0.449319 0.730491
H16 H -0.601863 0.456801 0.578753
H17 H -0.75464 0.0291592 0.819865
H18 H -0.411762 0.154047 0.682198
H19 H 0.0500459 0.125568 0.524059
H20 H 0.201535 0.231902 0.537335
H21 H -0.178128 0.285063 0.787977
H22 H 0.0857704 0.312399 0.670707
O1 O -0.156944 0.0161059 0.59241
O2 O -0.716306 0.118557 0.950471

#END

#######################################################################
#
#                 Cambridge Crystallographic Data Centre
#                                CCDC 
#
#######################################################################
#
# If this CIF has been generated from an entry in the Cambridge 
# Structural Database, then it will include bibliographic, chemical, 
# crystal, experimental, refinement or atomic coordinate data resulting 
# from the CCDC's data processing and validation procedures.
#
#######################################################################

data_40
_database_code_depnum_ccdc_archive 'CCDC 1506400'
_symmetry_cell_setting           orthorhombic
_symmetry_space_group_name_H-M   'P 21 21 21'
_symmetry_Int_Tables_number      19
_space_group_name_Hall           'P 2ac 2ab'
loop_
_symmetry_equiv_pos_site_id
_symmetry_equiv_pos_as_xyz
1 x,y,z
2 1/2+x,1/2-y,-z
3 -x,1/2+y,1/2-z
4 1/2-x,-y,1/2+z
_cell_length_a                   23.1
_cell_length_b                   11.6
_cell_length_c                   10.5
_cell_angle_alpha                90
_cell_angle_beta                 90
_cell_angle_gamma                90
_cell_volume                     2815.9
loop_
_atom_site_label
_atom_site_type_symbol
_atom_site_fract_x
_atom_site_fract_y
_atom_site_fract_z
C1 C 0.452427 0.320088 0.819924
C2 C 0.43504 0.244625 0.915267
C3 C 0.474635 0.166445 0.965022
C4 C 0.531775 0.160921 0.921063
C5 C 0.548339 0.237918 0.824947
C6 C 0.509011 0.317046 0.775215
C7 C 0.573316 0.0731848 0.973875
C8 C 0.61232 0.0154006 1.18561
C9 C 0.609066 0.0403668 1.31472
C10 C 0.648866 -0.0127315 1.40038
C11 C 0.692435 -0.0883589 1.35218
C12 C 0.694458 -0.109444 1.22002
C13 C 0.655777 -0.0598678 1.13805
C14 C 0.646858 0.00750777 1.5331
C15 C 0.68614 -0.0438914 1.61308
C16 C 0.7294 -0.118196 1.56507
C17 C 0.732264 -0.139914 1.43716
C18 C 0.562904 0.118655 1.3639
C19 C 0.573289 0.235964 1.38408
C20 C 0.528816 0.308468 1.43272
C21 C 0.475417 0.263573 1.45975
C22 C 0.462641 0.145274 1.44095
C23 C 0.507136 0.0718197 1.39289
C24 C 0.407467 0.098354 1.46876
C25 C 0.396246 -0.0169096 1.45009
C26 C 0.4402 -0.089989 1.40293
C27 C 0.494191 -0.047049 1.37509
C28 C 0.648423 0.390265 1.36867
C29 C 0.707991 0.413296 1.31567
C30 C 0.756454 0.340478 1.32075
C31 C 0.808937 0.373284 1.26641
C32 C 0.813816 0.47921 1.20542
C33 C 0.766476 0.553509 1.20052
C34 C 0.714599 0.520562 1.2559
Cl1 Cl 0.618682 0.242319 0.76726
Cl2 Cl 0.755533 0.208507 1.40048
N1 N 0.572388 0.0683738 1.10427
N2 N 0.628145 0.279864 1.35429
H1 H 0.854828 0.503697 1.16281
H2 H 0.845715 0.315325 1.27325
H3 H 0.769991 0.636913 1.15403
H4 H 0.677313 0.577641 1.25512
H5 H 0.7277 -0.166851 1.18313
H6 H 0.65734 -0.0765074 1.03717
H7 H 0.76019 -0.158051 1.62949
H8 H 0.683902 -0.0272019 1.71438
H9 H 0.76527 -0.197142 1.39892
H10 H 0.613718 0.0644729 1.57084
H11 H 0.538419 0.398844 1.44789
H12 H 0.441786 0.319982 1.49681
H13 H 0.527814 -0.104079 1.33964
H14 H 0.431285 -0.181266 1.38882
H15 H 0.374119 0.155636 1.50547
H16 H 0.353799 -0.0521385 1.47176
H17 H 0.655945 0.220633 1.31846
H18 H 0.54528 0.124134 1.14836
H19 H 0.460832 0.106114 1.03813
H20 H 0.390912 0.246127 0.950619
H21 H 0.523313 0.376163 0.701756
H22 H 0.422078 0.381865 0.780033
O1 O 0.604067 0.0142286 0.906086
O2 O 0.620669 0.469906 1.41436

#END

#######################################################################
#
#                 Cambridge Crystallographic Data Centre
#                                CCDC 
#
#######################################################################
#
# If this CIF has been generated from an entry in the Cambridge 
# Structural Database, then it will include bibliographic, chemical, 
# crystal, experimental, refinement or atomic coordinate data resulting 
# from the CCDC's data processing and validation procedures.
#
#######################################################################

data_41
_database_code_depnum_ccdc_archive 'CCDC 1506401'
_symmetry_cell_setting           triclinic
_symmetry_space_group_name_H-M   'P -1'
_symmetry_Int_Tables_number      2
_space_group_name_Hall           '-P 1'
loop_
_symmetry_equiv_pos_site_id
_symmetry_equiv_pos_as_xyz
1 x,y,z
2 -x,-y,-z
_cell_length_a                   11.7
_cell_length_b                   13.3
_cell_length_c                   10.6
_cell_angle_alpha                72.4
_cell_angle_beta                 69.6
_cell_angle_gamma                98.8
_cell_volume                     1413.92
loop_
_atom_site_label
_atom_site_type_symbol
_atom_site_fract_x
_atom_site_fract_y
_atom_site_fract_z
C1 C 0.784525 0.967329 0.599652
C2 C 0.835398 0.882376 0.578968
C3 C 0.912862 0.894005 0.439558
C4 C 0.943736 0.990565 0.318419
C5 C 0.890302 1.07441 0.341255
C6 C 0.8111 1.06275 0.480931
C7 C 1.02856 0.987345 0.176334
C8 C 1.2172 1.1027 -0.0566427
C9 C 1.2964 1.21029 -0.140545
C10 C 1.39632 1.23372 -0.278786
C11 C 1.41478 1.14672 -0.329321
C12 C 1.33345 1.03867 -0.239043
C13 C 1.23775 1.01621 -0.10647
C14 C 1.4791 1.34186 -0.369157
C15 C 1.57395 1.36228 -0.502171
C16 C 1.59153 1.27609 -0.552079
C17 C 1.51343 1.17057 -0.466917
C18 C 1.27814 1.30086 -0.0867148
C19 C 1.20083 1.36415 -0.120182
C20 C 1.1849 1.45084 -0.0691313
C21 C 1.24156 1.47006 0.017481
C22 C 1.31836 1.40597 0.0577814
C23 C 1.33741 1.32074 0.00410215
C24 C 1.3767 1.42445 0.148354
C25 C 1.4515 1.36144 0.184942
C26 C 1.47101 1.27726 0.131567
C27 C 1.41573 1.25743 0.0433033
C28 C 1.03236 1.36834 -0.207082
C29 C 0.994807 1.35272 -0.322766
C30 C 0.867846 1.3081 -0.293828
C31 C 0.834186 1.30446 -0.406199
C32 C 0.92594 1.34702 -0.548933
C33 C 1.05205 1.39254 -0.579954
C34 C 1.08534 1.39505 -0.467236
Cl1 Cl 0.913863 1.19456 0.198114
Cl2 Cl 0.748937 1.25027 -0.118367
N1 N 1.12178 1.08301 0.0790402
N2 N 1.14504 1.34747 -0.212382
H1 H 0.898195 1.34429 -0.635644
H2 H 0.735683 1.26797 -0.380582
H3 H 1.1241 1.42642 -0.691158
H4 H 1.18335 1.43191 -0.490622
H5 H 1.34782 0.971919 -0.276412
H6 H 1.17531 0.933589 -0.0382551
H7 H 1.66697 1.2935 -0.657436
H8 H 1.63636 1.44558 -0.569523
H9 H 1.52617 1.10336 -0.503823
H10 H 1.46666 1.40846 -0.331131
H11 H 1.12555 1.49993 -0.0976507
H12 H 1.22788 1.53621 0.0562952
H13 H 1.43156 1.19277 0.00227254
H14 H 1.53051 1.22776 0.160385
H15 H 1.36102 1.48971 0.188448
H16 H 1.49582 1.37623 0.254566
H17 H 1.17493 1.29699 -0.26338
H18 H 1.12078 1.15023 0.105298
H19 H 0.951446 0.828158 0.419951
H20 H 0.813997 0.807089 0.671077
H21 H 0.770174 1.12875 0.494826
H22 H 0.723079 0.95931 0.708044
O1 O 1.01559 0.900528 0.157864
O2 O 0.969219 1.40276 -0.120532

#END

#######################################################################
#
#                 Cambridge Crystallographic Data Centre
#                                CCDC 
#
#######################################################################
#
# If this CIF has been generated from an entry in the Cambridge 
# Structural Database, then it will include bibliographic, chemical, 
# crystal, experimental, refinement or atomic coordinate data resulting 
# from the CCDC's data processing and validation procedures.
#
#######################################################################

data_42
_database_code_depnum_ccdc_archive 'CCDC 1506402'
_symmetry_cell_setting           triclinic
_symmetry_space_group_name_H-M   'P -1'
_symmetry_Int_Tables_number      2
_space_group_name_Hall           '-P 1'
loop_
_symmetry_equiv_pos_site_id
_symmetry_equiv_pos_as_xyz
1 x,y,z
2 -x,-y,-z
_cell_length_a                   9.9
_cell_length_b                   14.0
_cell_length_c                   11.0
_cell_angle_alpha                75.1
_cell_angle_beta                 103.3
_cell_angle_gamma                98.9
_cell_volume                     1436.81
loop_
_atom_site_label
_atom_site_type_symbol
_atom_site_fract_x
_atom_site_fract_y
_atom_site_fract_z
C1 C 0.320512 0.788317 0.534831
C2 C 0.346179 0.888848 0.478827
C3 C 0.435689 0.918145 0.393545
C4 C 0.499986 0.849255 0.359951
C5 C 0.474057 0.748636 0.418812
C6 C 0.385064 0.718436 0.505463
C7 C 0.598686 0.891 0.269721
C8 C 0.646943 0.870977 0.0656247
C9 C 0.61858 0.807037 -0.0174286
C10 C 0.685661 0.829055 -0.123904
C11 C 0.782775 0.915484 -0.142976
C12 C 0.809568 0.977186 -0.0548889
C13 C 0.743973 0.9566 0.046542
C14 C 0.659715 0.767168 -0.212203
C15 C 0.726244 0.790019 -0.313655
C16 C 0.822185 0.87556 -0.332321
C17 C 0.849597 0.936795 -0.248469
C18 C 0.521786 0.714776 0.00819334
C19 C 0.570793 0.628229 0.0901017
C20 C 0.478718 0.54052 0.116327
C21 C 0.340504 0.540402 0.062187
C22 C 0.285132 0.626541 -0.0209651
C23 C 0.377171 0.714653 -0.0482941
C24 C 0.142188 0.627597 -0.0772488
C25 C 0.0912414 0.712228 -0.157786
C26 C 0.182026 0.799571 -0.185179
C27 C 0.321302 0.800872 -0.132008
C28 C 0.773222 0.56431 0.249494
C29 C 0.928002 0.558541 0.27493
C30 C 1.03261 0.628981 0.229952
C31 C 1.171 0.609243 0.262245
C32 C 1.20795 0.518237 0.339776
C33 C 1.10642 0.44722 0.386407
C34 C 0.969209 0.467932 0.354421
Cl1 Cl 0.555404 0.656767 0.392042
Cl2 Cl 1.0001 0.747376 0.135815
N1 N 0.575099 0.849466 0.166152
N2 N 0.713823 0.627966 0.141146
H1 H 1.31608 0.503507 0.363992
H2 H 1.24887 0.666092 0.226443
H3 H 1.13404 0.375999 0.447735
H4 H 0.888126 0.414567 0.390723
H5 H 0.883998 1.04277 -0.0689047
H6 H 0.765082 1.00363 0.114039
H7 H 0.873967 0.892641 -0.412973
H8 H 0.704737 0.74185 -0.380343
H9 H 0.923296 1.00287 -0.261775
H10 H 0.585702 0.701443 -0.1986
H11 H 0.519374 0.474666 0.181293
H12 H 0.271069 0.472839 0.0830972
H13 H 0.390706 0.868197 -0.15379
H14 H 0.141374 0.866344 -0.249055
H15 H 0.0733847 0.559814 -0.0553837
H16 H -0.0186064 0.712207 -0.200536
H17 H 0.776502 0.680278 0.0924376
H18 H 0.500704 0.791303 0.16457
H19 H 0.459207 0.996428 0.351168
H20 H 0.297343 0.944268 0.501978
H21 H 0.368435 0.639958 0.549965
H22 H 0.251234 0.764055 0.602313
O1 O 0.687874 0.958755 0.289425
O2 O 0.70545 0.508323 0.323753

#END

#######################################################################
#
#                 Cambridge Crystallographic Data Centre
#                                CCDC 
#
#######################################################################
#
# If this CIF has been generated from an entry in the Cambridge 
# Structural Database, then it will include bibliographic, chemical, 
# crystal, experimental, refinement or atomic coordinate data resulting 
# from the CCDC's data processing and validation procedures.
#
#######################################################################

data_43
_database_code_depnum_ccdc_archive 'CCDC 1506403'
_symmetry_cell_setting           monoclinic
_symmetry_space_group_name_H-M   'P 21/n'
_symmetry_Int_Tables_number      14
_space_group_name_Hall           '-P 2yn'
loop_
_symmetry_equiv_pos_site_id
_symmetry_equiv_pos_as_xyz
1 x,y,z
2 1/2-x,1/2+y,1/2-z
3 -x,-y,-z
4 1/2+x,1/2-y,1/2+z
_cell_length_a                   18.2
_cell_length_b                   13.7
_cell_length_c                   11.6
_cell_angle_alpha                90
_cell_angle_beta                 74.2
_cell_angle_gamma                90
_cell_volume                     2804.93
loop_
_atom_site_label
_atom_site_type_symbol
_atom_site_fract_x
_atom_site_fract_y
_atom_site_fract_z
C1 C 0.513502 0.624764 0.456321
C2 C 0.591451 0.617052 0.443246
C3 C 0.636872 0.565478 0.347634
C4 C 0.606029 0.520191 0.263709
C5 C 0.527629 0.529336 0.278104
C6 C 0.481583 0.581606 0.373256
C7 C 0.66059 0.46545 0.164673
C8 C 0.680779 0.304164 0.0657239
C9 C 0.669625 0.205157 0.0892923
C10 C 0.708861 0.136331 0.00173091
C11 C 0.756847 0.170215 -0.109372
C12 C 0.76492 0.271728 -0.129616
C13 C 0.728339 0.337502 -0.0451522
C14 C 0.702622 0.0344853 0.0219116
C15 C 0.741177 -0.029876 -0.0637599
C16 C 0.787952 0.00384085 -0.174024
C17 C 0.795576 0.101992 -0.195913
C18 C 0.619928 0.171986 0.206868
C19 C 0.64249 0.181887 0.311806
C20 C 0.593023 0.15171 0.423065
C21 C 0.523897 0.110758 0.428156
C22 C 0.498846 0.0976504 0.324471
C23 C 0.547346 0.129264 0.212848
C24 C 0.427265 0.0555499 0.329034
C25 C 0.403578 0.0454005 0.227339
C26 C 0.450864 0.0778455 0.116785
C27 C 0.520648 0.118824 0.10961
C28 C 0.74734 0.232794 0.397684
C29 C 0.83203 0.250423 0.367133
C30 C 0.875358 0.313708 0.2808
C31 C 0.953022 0.326453 0.267512
C32 C 0.988514 0.276239 0.34099
C33 C 0.946167 0.214527 0.429346
C34 C 0.868773 0.203215 0.44273
Cl1 Cl 0.484344 0.478849 0.175485
Cl2 Cl 0.834086 0.382148 0.18911
N1 N 0.640962 0.37114 0.15092
N2 N 0.715802 0.217028 0.30502
H1 H 1.0491 0.286322 0.329819
H2 H 0.984723 0.376504 0.200006
H3 H 0.973256 0.176018 0.488256
H4 H 0.834301 0.157533 0.512978
H5 H 0.801236 0.297423 -0.214488
H6 H 0.735563 0.414942 -0.0604179
H7 H 0.817935 -0.0478856 -0.241012
H8 H 0.735624 -0.107552 -0.0463711
H9 H 0.831753 0.129031 -0.2802
H10 H 0.666824 0.00777768 0.106428
H11 H 0.611478 0.161892 0.502961
H12 H 0.487103 0.0877221 0.513974
H13 H 0.556266 0.143819 0.0241107
H14 H 0.431798 0.0705698 0.0364944
H15 H 0.391314 0.0316743 0.415107
H16 H 0.348581 0.0130282 0.231668
H17 H 0.75056 0.224683 0.221314
H18 H 0.595111 0.34442 0.212647
H19 H 0.697885 0.559386 0.335262
H20 H 0.616774 0.650909 0.507577
H21 H 0.421158 0.588145 0.381095
H22 H 0.477295 0.665002 0.530697
O1 O 0.719183 0.504229 0.106247
O2 O 0.711633 0.230529 0.503129

#END

#######################################################################
#
#                 Cambridge Crystallographic Data Centre
#                                CCDC 
#
#######################################################################
#
# If this CIF has been generated from an entry in the Cambridge 
# Structural Database, then it will include bibliographic, chemical, 
# crystal, experimental, refinement or atomic coordinate data resulting 
# from the CCDC's data processing and validation procedures.
#
#######################################################################

data_44
_database_code_depnum_ccdc_archive 'CCDC 1506404'
_symmetry_cell_setting           monoclinic
_symmetry_space_group_name_H-M   'P 21/c'
_symmetry_Int_Tables_number      14
_space_group_name_Hall           '-P 2ybc'
loop_
_symmetry_equiv_pos_site_id
_symmetry_equiv_pos_as_xyz
1 x,y,z
2 -x,1/2+y,1/2-z
3 -x,-y,-z
4 x,1/2-y,1/2+z
_cell_length_a                   15.2
_cell_length_b                   10.8
_cell_length_c                   20.0
_cell_angle_alpha                90
_cell_angle_beta                 59.0
_cell_angle_gamma                90
_cell_volume                     2805.75
loop_
_atom_site_label
_atom_site_type_symbol
_atom_site_fract_x
_atom_site_fract_y
_atom_site_fract_z
C1 C 0.296434 0.590837 0.7281
C2 C 0.255256 0.506852 0.698714
C3 C 0.1816 0.422052 0.748644
C4 C 0.148561 0.418663 0.828031
C5 C 0.191202 0.503753 0.856366
C6 C 0.26418 0.589786 0.806956
C7 C 0.0738263 0.320621 0.879842
C8 C -0.108501 0.260868 0.928467
C9 C -0.191959 0.286376 0.919819
C10 C -0.285926 0.220433 0.966778
C11 C -0.29435 0.134656 1.02428
C12 C -0.207973 0.115032 1.03193
C13 C -0.11698 0.17518 0.985394
C14 C -0.371966 0.235544 0.957685
C15 C -0.461297 0.170965 1.00376
C16 C -0.469847 0.0879452 1.06142
C17 C -0.387709 0.0702254 1.0711
C18 C -0.181703 0.375484 0.859099
C19 C -0.229461 0.491408 0.87934
C20 C -0.219805 0.574342 0.820624
C21 C -0.161283 0.542681 0.743632
C22 C -0.109982 0.427063 0.719923
C23 C -0.121482 0.341628 0.778432
C24 C -0.0488456 0.394142 0.640256
C25 C -0.00075817 0.280754 0.618453
C26 C -0.0130359 0.195118 0.67611
C27 C -0.0720009 0.224344 0.753917
C28 C -0.308684 0.644462 0.986897
C29 C -0.361903 0.658356 1.07402
C30 C -0.451441 0.598646 1.13027
C31 C -0.49581 0.625755 1.20925
C32 C -0.450678 0.713367 1.2332
C33 C -0.362128 0.775139 1.17823
C34 C -0.319484 0.748545 1.0997
Cl1 Cl 0.151771 0.507985 0.954659
Cl2 Cl -0.512667 0.48896 1.10406
N1 N -0.017472 0.326514 0.881634
N2 N -0.287427 0.525656 0.9581
H1 H -0.485364 0.733759 1.29487
H2 H -0.565671 0.57814 1.25113
H3 H -0.326886 0.844455 1.19646
H4 H -0.252048 0.797936 1.0558
H5 H -0.214361 0.0498391 1.07573
H6 H -0.0505625 0.159143 0.990615
H7 H -0.541057 0.0378759 1.09756
H8 H -0.525914 0.183636 0.995468
H9 H -0.392815 0.00572149 1.11479
H10 H -0.366161 0.298336 0.913116
H11 H -0.257584 0.663601 0.838023
H12 H -0.153938 0.607467 0.699352
H13 H -0.0818652 0.157118 0.797688
H14 H 0.0238704 0.104723 0.658848
H15 H -0.0409997 0.460698 0.596621
H16 H 0.0459467 0.256302 0.557202
H17 H -0.304903 0.456352 0.997138
H18 H -0.0221299 0.392897 0.847786
H19 H 0.149432 0.355804 0.725923
H20 H 0.280162 0.507158 0.637217
H21 H 0.295047 0.655439 0.830761
H22 H 0.353809 0.657837 0.689815
O1 O 0.0948711 0.245723 0.915061
O2 O -0.283388 0.737807 0.946477

#END

#######################################################################
#
#                 Cambridge Crystallographic Data Centre
#                                CCDC 
#
#######################################################################
#
# If this CIF has been generated from an entry in the Cambridge 
# Structural Database, then it will include bibliographic, chemical, 
# crystal, experimental, refinement or atomic coordinate data resulting 
# from the CCDC's data processing and validation procedures.
#
#######################################################################

data_45
_database_code_depnum_ccdc_archive 'CCDC 1506405'
_symmetry_cell_setting           monoclinic
_symmetry_space_group_name_H-M   'P 21/c'
_symmetry_Int_Tables_number      14
_space_group_name_Hall           '-P 2ybc'
loop_
_symmetry_equiv_pos_site_id
_symmetry_equiv_pos_as_xyz
1 x,y,z
2 -x,1/2+y,1/2-z
3 -x,-y,-z
4 x,1/2-y,1/2+z
_cell_length_a                   10.6
_cell_length_b                   19.9
_cell_length_c                   14.9
_cell_angle_alpha                90
_cell_angle_beta                 65.5
_cell_angle_gamma                90
_cell_volume                     2857.69
loop_
_atom_site_label
_atom_site_type_symbol
_atom_site_fract_x
_atom_site_fract_y
_atom_site_fract_z
C1 C 0.183223 0.988423 0.379392
C2 C 0.0829959 0.954981 0.358444
C3 C 0.0111817 0.901712 0.417165
C4 C 0.0361691 0.880294 0.497846
C5 C 0.138958 0.914051 0.516602
C6 C 0.212164 0.967538 0.457809
C7 C -0.0511219 0.822065 0.554228
C8 C -0.161984 0.773662 0.722888
C9 C -0.228346 0.790409 0.822345
C10 C -0.292279 0.738963 0.893576
C11 C -0.286959 0.67102 0.862066
C12 C -0.217221 0.656568 0.760222
C13 C -0.156368 0.705909 0.692027
C14 C -0.362174 0.753225 0.995811
C15 C -0.423219 0.702843 1.06274
C16 C -0.417626 0.635684 1.03136
C17 C -0.350855 0.6203 0.932948
C18 C -0.227318 0.861118 0.854697
C19 C -0.127369 0.882856 0.88639
C20 C -0.125752 0.950497 0.91583
C21 C -0.22292 0.994827 0.913138
C22 C -0.327332 0.975139 0.882358
C23 C -0.329742 0.907275 0.852936
C24 C -0.428727 1.02072 0.880223
C25 C -0.529279 1.00041 0.850325
C26 C -0.532105 0.933259 0.821266
C27 C -0.435081 0.887875 0.822479
C28 C 0.0909114 0.847744 0.900755
C29 C 0.185928 0.788017 0.87651
C30 C 0.261604 0.771146 0.931458
C31 C 0.356247 0.718369 0.902702
C32 C 0.378203 0.682014 0.817917
C33 C 0.304788 0.698021 0.762046
C34 C 0.209634 0.750431 0.791653
Cl1 Cl 0.186697 0.890066 0.610964
Cl2 Cl 0.236566 0.812775 1.03975
N1 N -0.0983661 0.824692 0.65457
N2 N -0.0300934 0.836433 0.889678
H1 H 0.452872 0.641169 0.795891
H2 H 0.411926 0.706109 0.947469
H3 H 0.321675 0.670178 0.69547
H4 H 0.154036 0.763651 0.747007
H5 H -0.212343 0.604842 0.735976
H6 H -0.105818 0.694558 0.614159
H7 H -0.466268 0.596401 1.08517
H8 H -0.476539 0.714801 1.14063
H9 H -0.345934 0.568789 0.907813
H10 H -0.367482 0.804831 1.02033
H11 H -0.0464246 0.965582 0.939812
H12 H -0.220834 1.04652 0.935667
H13 H -0.438383 0.836264 0.800332
H14 H -0.611987 0.917313 0.797846
H15 H -0.425396 1.07228 0.902875
H16 H -0.606685 1.03575 0.849018
H17 H -0.049242 0.788225 0.878161
H18 H -0.0839193 0.868562 0.683091
H19 H -0.0663342 0.874355 0.401713
H20 H 0.0605743 0.970553 0.296765
H21 H 0.29183 0.992132 0.474022
H22 H 0.240319 1.03035 0.334269
O1 O -0.0770176 0.776551 0.509567
O2 O 0.124245 0.901537 0.923151

#END

#######################################################################
#
#                 Cambridge Crystallographic Data Centre
#                                CCDC 
#
#######################################################################
#
# If this CIF has been generated from an entry in the Cambridge 
# Structural Database, then it will include bibliographic, chemical, 
# crystal, experimental, refinement or atomic coordinate data resulting 
# from the CCDC's data processing and validation procedures.
#
#######################################################################

data_46
_database_code_depnum_ccdc_archive 'CCDC 1506406'
_symmetry_cell_setting           monoclinic
_symmetry_space_group_name_H-M   'P 21/n'
_symmetry_Int_Tables_number      14
_space_group_name_Hall           '-P 2yn'
loop_
_symmetry_equiv_pos_site_id
_symmetry_equiv_pos_as_xyz
1 x,y,z
2 1/2-x,1/2+y,1/2-z
3 -x,-y,-z
4 1/2+x,1/2-y,1/2+z
_cell_length_a                   11.4
_cell_length_b                   15.3
_cell_length_c                   15.9
_cell_angle_alpha                90
_cell_angle_beta                 87.2
_cell_angle_gamma                90
_cell_volume                     2766.4
loop_
_atom_site_label
_atom_site_type_symbol
_atom_site_fract_x
_atom_site_fract_y
_atom_site_fract_z
C1 C 0.326285 0.450539 0.49309
C2 C 0.212191 0.465307 0.525284
C3 C 0.120537 0.416646 0.495534
C4 C 0.138344 0.35172 0.433846
C5 C 0.254029 0.339106 0.401632
C6 C 0.346826 0.387845 0.430979
C7 C 0.0253742 0.306479 0.412624
C8 C -0.0588138 0.169707 0.357886
C9 C -0.0380345 0.104489 0.297627
C10 C -0.127873 0.0423323 0.282367
C11 C -0.238331 0.0480662 0.328614
C12 C -0.255403 0.115738 0.388694
C13 C -0.16915 0.175139 0.403383
C14 C -0.111775 -0.0249136 0.221391
C15 C -0.200199 -0.0833516 0.207586
C16 C -0.309109 -0.0778247 0.25374
C17 C -0.327521 -0.0132838 0.312933
C18 C 0.076768 0.101214 0.248074
C19 C 0.0916516 0.155452 0.177622
C20 C 0.197703 0.154029 0.127069
C21 C 0.286296 0.0985949 0.147561
C22 C 0.275098 0.042132 0.218184
C23 C 0.168355 0.0433448 0.269376
C24 C 0.366294 -0.0154687 0.239226
C25 C 0.353183 -0.0698996 0.30778
C26 C 0.247667 -0.0687788 0.358394
C27 C 0.157571 -0.0135631 0.33992
C28 C -0.0314347 0.241162 0.080906
C29 C -0.156768 0.272621 0.081707
C30 C -0.193243 0.342793 0.0326471
C31 C -0.310759 0.367953 0.033948
C32 C -0.394507 0.323049 0.0835777
C33 C -0.360802 0.252814 0.132265
C34 C -0.243382 0.228475 0.131114
Cl1 Cl 0.291763 0.264961 0.321177
Cl2 Cl -0.0944394 0.40438 -0.0291451
N1 N 0.0333807 0.227386 0.372981
N2 N -0.00264311 0.208939 0.158316
H1 H -0.485922 0.343129 0.0838433
H2 H -0.335348 0.423173 -0.00410234
H3 H -0.425346 0.216592 0.170771
H4 H -0.219319 0.171413 0.167014
H5 H -0.339471 0.120274 0.423947
H6 H -0.183623 0.22727 0.448585
H7 H -0.37805 -0.124606 0.242199
H8 H -0.186172 -0.134365 0.16065
H9 H -0.411057 -0.00825273 0.348824
H10 H -0.0282015 -0.0295777 0.185741
H11 H 0.20568 0.196128 0.0723075
H12 H 0.3676 0.0974598 0.108688
H13 H 0.0766322 -0.013015 0.379074
H14 H 0.237775 -0.112024 0.412539
H15 H 0.447131 -0.0157738 0.199809
H16 H 0.423662 -0.113869 0.323268
H17 H -0.0657897 0.213132 0.20513
H18 H 0.113998 0.207746 0.350895
H19 H 0.030592 0.427224 0.518867
H20 H 0.194642 0.514602 0.573387
H21 H 0.434848 0.37622 0.404145
H22 H 0.399403 0.487948 0.515536
O1 O -0.0686201 0.340104 0.434438
O2 O 0.0353729 0.242771 0.0186701

#END

#######################################################################
#
#                 Cambridge Crystallographic Data Centre
#                                CCDC 
#
#######################################################################
#
# If this CIF has been generated from an entry in the Cambridge 
# Structural Database, then it will include bibliographic, chemical, 
# crystal, experimental, refinement or atomic coordinate data resulting 
# from the CCDC's data processing and validation procedures.
#
#######################################################################

data_47
_database_code_depnum_ccdc_archive 'CCDC 1506407'
_symmetry_cell_setting           monoclinic
_symmetry_space_group_name_H-M   'P 21/n'
_symmetry_Int_Tables_number      14
_space_group_name_Hall           '-P 2yn'
loop_
_symmetry_equiv_pos_site_id
_symmetry_equiv_pos_as_xyz
1 x,y,z
2 1/2-x,1/2+y,1/2-z
3 -x,-y,-z
4 1/2+x,1/2-y,1/2+z
_cell_length_a                   13.8
_cell_length_b                   18.7
_cell_length_c                   10.7
_cell_angle_alpha                90
_cell_angle_beta                 87.2
_cell_angle_gamma                90
_cell_volume                     2763.92
loop_
_atom_site_label
_atom_site_type_symbol
_atom_site_fract_x
_atom_site_fract_y
_atom_site_fract_z
C1 C 0.144355 0.0248776 0.0717438
C2 C 0.136576 0.00296989 -0.0515684
C3 C 0.0989874 -0.0640372 -0.0761145
C4 C 0.0674069 -0.110197 0.020313
C5 C 0.0763016 -0.0871785 0.14359
C6 C 0.114875 -0.0202424 0.169263
C7 C 0.0300003 -0.181707 -0.0194916
C8 C -0.0962259 -0.272282 0.0308594
C9 C -0.195919 -0.280753 0.0496274
C10 C -0.237116 -0.350815 0.0460568
C11 C -0.175943 -0.410808 0.0185663
C12 C -0.0750366 -0.399249 -0.00176568
C13 C -0.0356214 -0.332369 0.00471237
C14 C -0.337846 -0.362891 0.0688013
C15 C -0.37569 -0.430742 0.0637052
C16 C -0.3151 -0.489935 0.0357611
C17 C -0.217236 -0.479946 0.0137295
C18 C -0.25823 -0.217621 0.081668
C19 C -0.26427 -0.188477 0.20141
C20 C -0.321448 -0.1266 0.227722
C21 C -0.372032 -0.0954594 0.135529
C22 C -0.368517 -0.12281 0.0123883
C23 C -0.310274 -0.18431 -0.0148599
C24 C -0.420051 -0.0904881 -0.083735
C25 C -0.414482 -0.117508 -0.202971
C26 C -0.356563 -0.178183 -0.230554
C27 C -0.305793 -0.210734 -0.139201
C28 C -0.221453 -0.209615 0.421779
C29 C -0.176753 -0.266854 0.498883
C30 C -0.127248 -0.251329 0.606786
C31 C -0.0942249 -0.3061 0.681692
C32 C -0.111584 -0.377081 0.651335
C33 C -0.161473 -0.393637 0.545481
C34 C -0.193562 -0.338755 0.470496
Cl1 Cl 0.0441531 -0.141431 0.271328
Cl2 Cl -0.0999391 -0.164269 0.648259
N1 N -0.0544762 -0.204286 0.0400512
N2 N -0.212549 -0.221649 0.295083
H1 H -0.0859219 -0.419307 0.71093
H2 H -0.0548235 -0.292496 0.763546
H3 H -0.175946 -0.448877 0.521583
H4 H -0.234603 -0.35172 0.389458
H5 H -0.0282181 -0.444943 -0.0219156
H6 H 0.0414391 -0.324091 -0.0118693
H7 H -0.346035 -0.543224 0.031814
H8 H -0.453038 -0.438874 0.0811647
H9 H -0.169762 -0.525134 -0.00765856
H10 H -0.384868 -0.317507 0.0897677
H11 H -0.323947 -0.105375 0.321631
H12 H -0.41571 -0.0482732 0.156887
H13 H -0.2613 -0.257261 -0.161534
H14 H -0.351986 -0.199324 -0.325076
H15 H -0.464097 -0.0436501 -0.0610811
H16 H -0.454259 -0.0923534 -0.276123
H17 H -0.174852 -0.265655 0.267122
H18 H -0.0919382 -0.167827 0.092582
H19 H 0.0939135 -0.0829147 -0.171375
H20 H 0.159991 0.0378558 -0.128161
H21 H 0.12181 -0.00433166 0.265754
H22 H 0.173991 0.0770714 0.0925785
O1 O 0.0738232 -0.215443 -0.101708
O2 O -0.263725 -0.158946 0.470549

#END

#######################################################################
#
#                 Cambridge Crystallographic Data Centre
#                                CCDC 
#
#######################################################################
#
# If this CIF has been generated from an entry in the Cambridge 
# Structural Database, then it will include bibliographic, chemical, 
# crystal, experimental, refinement or atomic coordinate data resulting 
# from the CCDC's data processing and validation procedures.
#
#######################################################################

data_48
_database_code_depnum_ccdc_archive 'CCDC 1506408'
_symmetry_cell_setting           monoclinic
_symmetry_space_group_name_H-M   'P 21/n'
_symmetry_Int_Tables_number      14
_space_group_name_Hall           '-P 2yn'
loop_
_symmetry_equiv_pos_site_id
_symmetry_equiv_pos_as_xyz
1 x,y,z
2 1/2-x,1/2+y,1/2-z
3 -x,-y,-z
4 1/2+x,1/2-y,1/2+z
_cell_length_a                   10.7
_cell_length_b                   18.7
_cell_length_c                   13.8
_cell_angle_alpha                90
_cell_angle_beta                 87.2
_cell_angle_gamma                90
_cell_volume                     2764.04
loop_
_atom_site_label
_atom_site_type_symbol
_atom_site_fract_x
_atom_site_fract_y
_atom_site_fract_z
C1 C 0.571996 0.975142 0.14431
C2 C 0.448649 0.996975 0.136479
C3 C 0.423989 1.06398 0.0989449
C4 C 0.520354 1.11021 0.0674734
C5 C 0.643662 1.08726 0.076409
C6 C 0.669448 1.02033 0.114935
C7 C 0.480456 1.18169 0.0300665
C8 C 0.530625 1.27224 -0.0962432
C9 C 0.549479 1.28071 -0.195929
C10 C 0.546017 1.35077 -0.237121
C11 C 0.518576 1.41077 -0.175951
C12 C 0.498165 1.39921 -0.0750531
C13 C 0.504522 1.33232 -0.035637
C14 C 0.568837 1.36285 -0.337842
C15 C 0.563866 1.4307 -0.375682
C16 C 0.535973 1.48989 -0.315096
C17 C 0.513863 1.47991 -0.217241
C18 C 0.581481 1.21758 -0.258231
C19 C 0.701234 1.18846 -0.264253
C20 C 0.727525 1.12657 -0.321401
C21 C 0.635309 1.0954 -0.371955
C22 C 0.512158 1.12273 -0.368445
C23 C 0.484925 1.18425 -0.310241
C24 C 0.416011 1.09038 -0.419948
C25 C 0.296771 1.11739 -0.414386
C26 C 0.269209 1.17808 -0.356507
C27 C 0.360583 1.21066 -0.305769
C28 C 0.921631 1.20961 -0.221505
C29 C 0.998714 1.26686 -0.176776
C30 C 1.10661 1.25133 -0.127235
C31 C 1.1815 1.3061 -0.094161
C32 C 1.15113 1.37707 -0.11151
C33 C 1.04529 1.39363 -0.161443
C34 C 0.970329 1.33876 -0.193582
Cl1 Cl 0.771272 1.14162 0.0443477
Cl2 Cl 1.14811 1.16428 -0.0999321
N1 N 0.53974 1.20423 -0.0545175
N2 N 0.794934 1.22164 -0.212552
H1 H 1.21071 1.41929 -0.085808
H2 H 1.26334 1.29249 -0.0547293
H3 H 1.02139 1.44887 -0.175911
H4 H 0.889303 1.35172 -0.234656
H5 H 0.478049 1.4449 -0.0282377
H6 H 0.487876 1.32404 0.041415
H7 H 0.532124 1.54318 -0.34603
H8 H 0.581384 1.43883 -0.453024
H9 H 0.49251 1.52509 -0.169772
H10 H 0.589765 1.31746 -0.384858
H11 H 0.821435 1.10535 -0.323896
H12 H 0.656656 1.0482 -0.415606
H13 H 0.338269 1.2572 -0.261309
H14 H 0.174685 1.19922 -0.351939
H15 H 0.438648 1.04354 -0.463966
H16 H 0.223601 1.09222 -0.454139
H17 H 0.767008 1.26567 -0.174904
H18 H 0.592314 1.16778 -0.0919312
H19 H 0.328697 1.0828 0.0938282
H20 H 0.37212 0.96203 0.159812
H21 H 0.765962 1.00447 0.121908
H22 H 0.592912 0.922948 0.173905
O1 O 0.39839 1.21545 0.0740062
O2 O 0.970377 1.1589 -0.263666

#END

#######################################################################
#
#                 Cambridge Crystallographic Data Centre
#                                CCDC 
#
#######################################################################
#
# If this CIF has been generated from an entry in the Cambridge 
# Structural Database, then it will include bibliographic, chemical, 
# crystal, experimental, refinement or atomic coordinate data resulting 
# from the CCDC's data processing and validation procedures.
#
#######################################################################

data_49
_database_code_depnum_ccdc_archive 'CCDC 1506409'
_symmetry_cell_setting           triclinic
_symmetry_space_group_name_H-M   'P -1'
_symmetry_Int_Tables_number      2
_space_group_name_Hall           '-P 1'
loop_
_symmetry_equiv_pos_site_id
_symmetry_equiv_pos_as_xyz
1 x,y,z
2 -x,-y,-z
_cell_length_a                   11.5
_cell_length_b                   11.2
_cell_length_c                   14.0
_cell_angle_alpha                64.8
_cell_angle_beta                 69.5
_cell_angle_gamma                61.1
_cell_volume                     1409.21
loop_
_atom_site_label
_atom_site_type_symbol
_atom_site_fract_x
_atom_site_fract_y
_atom_site_fract_z
C1 C 0.369106 0.454919 0.139249
C2 C 0.306738 0.386426 0.123711
C3 C 0.38507 0.264236 0.0923733
C4 C 0.526031 0.208514 0.0750675
C5 C 0.586618 0.27882 0.0914022
C6 C 0.508976 0.400792 0.123808
C7 C 0.602653 0.0746339 0.0424203
C8 C 0.793967 -0.0217662 -0.0942758
C9 C 0.856412 0.0145637 -0.201048
C10 C 0.966017 -0.0957123 -0.242592
C11 C 1.00863 -0.240683 -0.174543
C12 C 0.941779 -0.271523 -0.0663015
C13 C 0.838005 -0.166042 -0.0263717
C14 C 1.03461 -0.0657621 -0.350647
C15 C 1.13876 -0.173725 -0.388873
C16 C 1.18026 -0.317102 -0.321378
C17 C 1.1162 -0.349422 -0.216294
C18 C 0.816158 0.166159 -0.272194
C19 C 0.714517 0.22682 -0.331176
C20 C 0.679788 0.370077 -0.40122
C21 C 0.747223 0.44903 -0.412532
C22 C 0.851924 0.39224 -0.35546
C23 C 0.886964 0.248723 -0.284744
C24 C 0.922082 0.473276 -0.366585
C25 C 1.02341 0.415533 -0.310224
C26 C 1.0585 0.273514 -0.240164
C27 C 0.99229 0.192169 -0.227639
C28 C 0.548198 0.180348 -0.370882
C29 C 0.516333 0.0604968 -0.36284
C30 C 0.607606 -0.0770776 -0.367721
C31 C 0.562912 -0.1735 -0.366053
C32 C 0.426717 -0.133755 -0.360038
C33 C 0.334691 0.00352613 -0.357522
C34 C 0.380117 0.0991592 -0.36024
Cl1 Cl 0.761429 0.214227 0.0756423
Cl2 Cl 0.781014 -0.135009 -0.380236
N1 N 0.693275 0.08759 -0.0518592
N2 N 0.64836 0.1433 -0.319963
H1 H 0.393087 -0.209967 -0.358444
H2 H 0.636167 -0.278976 -0.370406
H3 H 0.228284 0.0360429 -0.354237
H4 H 0.311291 0.207895 -0.360996
H5 H 0.974796 -0.381745 -0.0140002
H6 H 0.786533 -0.190363 0.056156
H7 H 1.26271 -0.401268 -0.3527
H8 H 1.18972 -0.148371 -0.471929
H9 H 1.14715 -0.45935 -0.163293
H10 H 1.00341 0.0441252 -0.403251
H11 H 0.598963 0.41468 -0.444342
H12 H 0.719744 0.558404 -0.466522
H13 H 1.02024 0.0829797 -0.17368
H14 H 1.13878 0.228026 -0.195704
H15 H 0.893934 0.582486 -0.420892
H16 H 1.07666 0.478552 -0.319328
H17 H 0.687131 0.0399938 -0.274081
H18 H 0.690839 0.187212 -0.0950749
H19 H 0.338099 0.208215 0.0814419
H20 H 0.197482 0.427961 0.136091
H21 H 0.558989 0.451893 0.13691
H22 H 0.309066 0.550391 0.16408
O1 O 0.581805 -0.0337219 0.0976947
O2 O 0.483162 0.303044 -0.42047

#END

#######################################################################
#
#                 Cambridge Crystallographic Data Centre
#                                CCDC 
#
#######################################################################
#
# If this CIF has been generated from an entry in the Cambridge 
# Structural Database, then it will include bibliographic, chemical, 
# crystal, experimental, refinement or atomic coordinate data resulting 
# from the CCDC's data processing and validation procedures.
#
#######################################################################

data_50
_database_code_depnum_ccdc_archive 'CCDC 1506410'
_symmetry_cell_setting           triclinic
_symmetry_space_group_name_H-M   'P -1'
_symmetry_Int_Tables_number      2
_space_group_name_Hall           '-P 1'
loop_
_symmetry_equiv_pos_site_id
_symmetry_equiv_pos_as_xyz
1 x,y,z
2 -x,-y,-z
_cell_length_a                   8.5
_cell_length_b                   8.4
_cell_length_c                   19.0
_cell_angle_alpha                81.9
_cell_angle_beta                 97.4
_cell_angle_gamma                93.2
_cell_volume                     1336.66
loop_
_atom_site_label
_atom_site_type_symbol
_atom_site_fract_x
_atom_site_fract_y
_atom_site_fract_z
C1 C 0.214617 0.496527 0.424702
C2 C 0.306817 0.542586 0.369419
C3 C 0.447574 0.46718 0.369559
C4 C 0.501084 0.346434 0.42462
C5 C 0.405301 0.300758 0.479559
C6 C 0.26359 0.375505 0.47944
C7 C 0.655878 0.270205 0.423875
C8 C 0.845826 0.226545 0.341264
C9 C 0.895767 0.290971 0.275798
C10 C 1.05045 0.258496 0.260903
C11 C 1.14886 0.154753 0.311728
C12 C 1.09185 0.0901925 0.376967
C13 C 0.945802 0.124911 0.391855
C14 C 1.11151 0.328147 0.196932
C15 C 1.25964 0.293441 0.183567
C16 C 1.35497 0.187542 0.233216
C17 C 1.30046 0.120401 0.296132
C18 C 0.793364 0.399394 0.222532
C19 C 0.726476 0.34946 0.157955
C20 C 0.623678 0.449851 0.108249
C21 C 0.58818 0.596841 0.123274
C22 C 0.652567 0.653477 0.187955
C23 C 0.757074 0.554092 0.237843
C24 C 0.616371 0.805463 0.204108
C25 C 0.682166 0.859509 0.266651
C26 C 0.788635 0.763308 0.315389
C27 C 0.825337 0.614916 0.301409
C28 C 0.764122 0.154509 0.0761121
C29 C 0.839129 -0.00294783 0.0764018
C30 C 0.800909 -0.0977901 0.020938
C31 C 0.882073 -0.236149 0.0197659
C32 C 1.0049 -0.28142 0.0730835
C33 C 1.04654 -0.188411 0.128006
C34 C 0.964426 -0.0511593 0.129111
Cl1 Cl 0.45217 0.146203 0.548451
Cl2 Cl 0.645618 -0.0552279 -0.0465298
N1 N 0.694509 0.256794 0.356648
N2 N 0.75499 0.195647 0.143215
H1 H 1.0678 -0.389109 0.0712823
H2 H 0.847487 -0.307658 -0.0233329
H3 H 1.14356 -0.220775 0.169545
H4 H 1.00327 0.0238318 0.170628
H5 H 1.16632 0.0111315 0.41592
H6 H 0.903926 0.0764149 0.442155
H7 H 1.47152 0.160742 0.221801
H8 H 1.3038 0.348322 0.134295
H9 H 1.37339 0.0404473 0.335392
H10 H 1.03986 0.410712 0.158558
H11 H 0.574827 0.407308 0.0586069
H12 H 0.50825 0.67192 0.0851164
H13 H 0.908442 0.542685 0.33903
H14 H 0.842391 0.807026 0.364385
H15 H 0.535881 0.879076 0.165542
H16 H 0.653784 0.976322 0.278463
H17 H 0.797505 0.117449 0.185766
H18 H 0.61675 0.298296 0.314259
H19 H 0.521329 0.508601 0.327507
H20 H 0.270532 0.637438 0.326474
H21 H 0.192073 0.336899 0.522498
H22 H 0.104127 0.554098 0.42546
O1 O 0.742353 0.229866 0.478936
O2 O 0.72199 0.24067 0.0206535

#END

#######################################################################
#
#                 Cambridge Crystallographic Data Centre
#                                CCDC 
#
#######################################################################
#
# If this CIF has been generated from an entry in the Cambridge 
# Structural Database, then it will include bibliographic, chemical, 
# crystal, experimental, refinement or atomic coordinate data resulting 
# from the CCDC's data processing and validation procedures.
#
#######################################################################

data_51
_database_code_depnum_ccdc_archive 'CCDC 1506411'
_symmetry_cell_setting           monoclinic
_symmetry_space_group_name_H-M   'P 21/c'
_symmetry_Int_Tables_number      14
_space_group_name_Hall           '-P 2ybc'
loop_
_symmetry_equiv_pos_site_id
_symmetry_equiv_pos_as_xyz
1 x,y,z
2 -x,1/2+y,1/2-z
3 -x,-y,-z
4 x,1/2-y,1/2+z
_cell_length_a                   11.4
_cell_length_b                   18.1
_cell_length_c                   15.0
_cell_angle_alpha                90
_cell_angle_beta                 66.4
_cell_angle_gamma                90
_cell_volume                     2841.28
loop_
_atom_site_label
_atom_site_type_symbol
_atom_site_fract_x
_atom_site_fract_y
_atom_site_fract_z
C1 C 0.949071 0.580748 0.117985
C2 C 0.87737 0.518476 0.161217
C3 C 0.797032 0.487666 0.122255
C4 C 0.787222 0.516585 0.0388796
C5 C 0.859664 0.57964 -0.00269187
C6 C 0.939642 0.611522 0.0364847
C7 C 0.693156 0.47506 0.00943702
C8 C 0.630163 0.445523 -0.126607
C9 C 0.645266 0.467054 -0.219582
C10 C 0.565326 0.435322 -0.262546
C11 C 0.471803 0.381549 -0.209918
C12 C 0.462062 0.360478 -0.116557
C13 C 0.538559 0.39079 -0.0754871
C14 C 0.57539 0.45545 -0.356696
C15 C 0.496291 0.424535 -0.395516
C16 C 0.403592 0.371562 -0.343041
C17 C 0.392084 0.350523 -0.252128
C18 C 0.744523 0.521886 -0.276269
C19 C 0.714219 0.593048 -0.293286
C20 C 0.811332 0.642925 -0.350386
C21 C 0.936506 0.621171 -0.391556
C22 C 0.972622 0.548451 -0.379081
C23 C 0.87563 0.498139 -0.321534
C24 C 1.10153 0.524653 -0.422892
C25 C 1.13457 0.453544 -0.411346
C26 C 1.03893 0.403311 -0.355453
C27 C 0.912987 0.424926 -0.311627
C28 C 0.534033 0.661058 -0.302871
C29 C 0.402231 0.689169 -0.242343
C30 C 0.30553 0.693521 -0.27755
C31 C 0.186681 0.723904 -0.220949
C32 C 0.162924 0.751158 -0.128793
C33 C 0.257549 0.747588 -0.0925298
C34 C 0.375545 0.716615 -0.149099
Cl1 Cl 0.852311 0.624708 -0.103227
Cl2 Cl 0.326675 0.658629 -0.390479
N1 N 0.710413 0.476849 -0.0859151
N2 N 0.587407 0.618953 -0.252111
H1 H 0.0700492 0.775085 -0.0855379
H2 H 0.11334 0.725763 -0.249768
H3 H 0.239952 0.768964 -0.0207963
H4 H 0.450656 0.714623 -0.121905
H5 H 0.39184 0.318925 -0.076704
H6 H 0.52965 0.374764 -0.0038311
H7 H 0.341822 0.347617 -0.374767
H8 H 0.505269 0.441169 -0.46743
H9 H 0.321389 0.30964 -0.210862
H10 H 0.646202 0.49606 -0.398109
H11 H 0.783989 0.698248 -0.361471
H12 H 1.01003 0.659883 -0.43491
H13 H 0.840218 0.385523 -0.269478
H14 H 1.06494 0.346859 -0.347152
H15 H 1.174 0.563911 -0.466311
H16 H 1.23376 0.435782 -0.445405
H17 H 0.526469 0.592701 -0.191981
H18 H 0.779749 0.510342 -0.131095
H19 H 0.738122 0.440021 0.155311
H20 H 0.883453 0.494307 0.225354
H21 H 0.993464 0.660626 0.00270429
H22 H 1.01208 0.605863 0.147731
O1 O 0.608691 0.439583 0.0719466
O2 O 0.59064 0.677129 -0.388132

#END

#######################################################################
#
#                 Cambridge Crystallographic Data Centre
#                                CCDC 
#
#######################################################################
#
# If this CIF has been generated from an entry in the Cambridge 
# Structural Database, then it will include bibliographic, chemical, 
# crystal, experimental, refinement or atomic coordinate data resulting 
# from the CCDC's data processing and validation procedures.
#
#######################################################################

data_52
_database_code_depnum_ccdc_archive 'CCDC 1506412'
_symmetry_cell_setting           monoclinic
_symmetry_space_group_name_H-M   'P 21/a'
_symmetry_Int_Tables_number      14
_space_group_name_Hall           '-P 2yab'
loop_
_symmetry_equiv_pos_site_id
_symmetry_equiv_pos_as_xyz
1 x,y,z
2 1/2-x,1/2+y,-z
3 -x,-y,-z
4 1/2+x,1/2-y,z
_cell_length_a                   20.4
_cell_length_b                   11.4
_cell_length_c                   12.9
_cell_angle_alpha                90
_cell_angle_beta                 67.1
_cell_angle_gamma                90
_cell_volume                     2761.34
loop_
_atom_site_label
_atom_site_type_symbol
_atom_site_fract_x
_atom_site_fract_y
_atom_site_fract_z
C1 C 0.636157 0.512408 0.125067
C2 C 0.616504 0.487957 0.0353645
C3 C 0.640696 0.559116 -0.0598216
C4 C 0.685581 0.654567 -0.0681431
C5 C 0.704457 0.678183 0.0235721
C6 C 0.679722 0.607855 0.11949
C7 C 0.714632 0.724529 -0.175485
C8 C 0.685239 0.783111 -0.336669
C9 C 0.634543 0.841732 -0.364025
C10 C 0.651643 0.879371 -0.477609
C11 C 0.720294 0.85504 -0.561777
C12 C 0.769901 0.793639 -0.530101
C13 C 0.753155 0.758036 -0.421413
C14 C 0.602526 0.941253 -0.510517
C15 C 0.620332 0.976115 -0.620423
C16 C 0.688096 0.951125 -0.70346
C17 C 0.736964 0.891915 -0.674185
C18 C 0.562586 0.869408 -0.277997
C19 C 0.506384 0.795159 -0.266173
C20 C 0.436486 0.820458 -0.190151
C21 C 0.422697 0.921035 -0.126941
C22 C 0.47802 1.00056 -0.136734
C23 C 0.548803 0.974945 -0.213354
C24 C 0.464922 1.10532 -0.0725878
C25 C 0.519233 1.18142 -0.0834344
C26 C 0.58923 1.15605 -0.15913
C27 C 0.603734 1.05534 -0.222595
C28 C 0.540099 0.590801 -0.29702
C29 C 0.548093 0.482806 -0.368171
C30 C 0.582378 0.476224 -0.485754
C31 C 0.586591 0.370445 -0.542216
C32 C 0.555814 0.269991 -0.481986
C33 C 0.521511 0.274627 -0.365058
C34 C 0.518404 0.379951 -0.309446
Cl1 Cl 0.756567 0.797903 0.0252321
Cl2 Cl 0.623501 0.597427 -0.567298
N1 N 0.667367 0.741644 -0.226298
N2 N 0.518334 0.690245 -0.331728
H1 H 0.559113 0.188065 -0.526762
H2 H 0.614307 0.367893 -0.633196
H3 H 0.497613 0.196383 -0.31735
H4 H 0.493177 0.38524 -0.21816
H5 H 0.822028 0.774004 -0.59421
H6 H 0.79158 0.712254 -0.397577
H7 H 0.701482 0.978988 -0.790011
H8 H 0.58189 1.02369 -0.643457
H9 H 0.789503 0.872359 -0.737184
H10 H 0.550382 0.962086 -0.447303
H11 H 0.394471 0.75887 -0.183184
H12 H 0.368961 0.940933 -0.0683756
H13 H 0.657572 1.03556 -0.280462
H14 H 0.631914 1.21659 -0.166907
H15 H 0.410918 1.12418 -0.0143859
H16 H 0.508559 1.26136 -0.0336794
H17 H 0.520864 0.694243 -0.411635
H18 H 0.616065 0.71667 -0.184675
H19 H 0.625111 0.539572 -0.12955
H20 H 0.58225 0.413906 0.0391928
H21 H 0.694796 0.62894 0.189355
H22 H 0.617514 0.457687 0.200061
O1 O 0.775857 0.759244 -0.215403
O2 O 0.547663 0.584574 -0.207124

#END

#######################################################################
#
#                 Cambridge Crystallographic Data Centre
#                                CCDC 
#
#######################################################################
#
# If this CIF has been generated from an entry in the Cambridge 
# Structural Database, then it will include bibliographic, chemical, 
# crystal, experimental, refinement or atomic coordinate data resulting 
# from the CCDC's data processing and validation procedures.
#
#######################################################################

data_53
_database_code_depnum_ccdc_archive 'CCDC 1506413'
_symmetry_cell_setting           monoclinic
_symmetry_space_group_name_H-M   'P 21/c'
_symmetry_Int_Tables_number      14
_space_group_name_Hall           '-P 2ybc'
loop_
_symmetry_equiv_pos_site_id
_symmetry_equiv_pos_as_xyz
1 x,y,z
2 -x,1/2+y,1/2-z
3 -x,-y,-z
4 x,1/2-y,1/2+z
_cell_length_a                   12.9
_cell_length_b                   11.3
_cell_length_c                   20.4
_cell_angle_alpha                90
_cell_angle_beta                 67.5
_cell_angle_gamma                90
_cell_volume                     2763.09
loop_
_atom_site_label
_atom_site_type_symbol
_atom_site_fract_x
_atom_site_fract_y
_atom_site_fract_z
C1 C 0.510087 0.232687 0.0561259
C2 C 0.62593 0.229773 0.022126
C3 C 0.682696 0.124929 0.0201205
C4 C 0.62684 0.0203308 0.0504098
C5 C 0.51019 0.0256433 0.0843006
C6 C 0.452377 0.130882 0.087599
C7 C 0.699646 -0.0870304 0.0419161
C8 C 0.730309 -0.294072 0.0087581
C9 C 0.718165 -0.371906 0.0635711
C10 C 0.784906 -0.476507 0.048995
C11 C 0.861839 -0.498775 -0.0216808
C12 C 0.870693 -0.416402 -0.075811
C13 C 0.806506 -0.315934 -0.0610456
C14 C 0.777002 -0.559433 0.10273
C15 C 0.842159 -0.659464 0.0872146
C16 C 0.918113 -0.681608 0.0173509
C17 C 0.927639 -0.602987 -0.0358235
C18 C 0.634927 -0.345045 0.135925
C19 C 0.663123 -0.28301 0.185309
C20 C 0.580365 -0.258011 0.253332
C21 C 0.472115 -0.292686 0.270399
C22 C 0.438821 -0.353363 0.221118
C23 C 0.521268 -0.379226 0.152787
C24 C 0.326533 -0.387579 0.237626
C25 C 0.295752 -0.445607 0.188857
C26 C 0.377118 -0.47234 0.121435
C27 C 0.486907 -0.440318 0.103877
C28 C 0.823655 -0.225837 0.214942
C29 C 0.933001 -0.160647 0.184954
C30 C 1.02202 -0.185451 0.205901
C31 C 1.1194 -0.118114 0.180838
C32 C 1.12909 -0.0239184 0.13512
C33 C 1.04177 0.0023573 0.113877
C34 C 0.944972 -0.0655988 0.138621
Cl1 Cl 0.431007 -0.0969536 0.126364
Cl2 Cl 1.01879 -0.30389 0.260789
N1 N 0.664404 -0.188784 0.022074
N2 N 0.77295 -0.242397 0.167569
H1 H 1.20524 0.0284155 0.11618
H2 H 1.18714 -0.140516 0.197427
H3 H 1.04844 0.0757483 0.0782185
H4 H 0.876898 -0.0438982 0.122091
H5 H 0.929595 -0.433968 -0.129388
H6 H 0.813005 -0.25189 -0.102
H7 H 0.969142 -0.761089 0.00587783
H8 H 0.835463 -0.722023 0.12897
H9 H 0.986074 -0.619388 -0.0896949
H10 H 0.718717 -0.542118 0.156421
H11 H 0.605095 -0.211971 0.291393
H12 H 0.409615 -0.272539 0.322506
H13 H 0.548849 -0.462603 0.0520312
H14 H 0.352874 -0.519081 0.0831004
H15 H 0.264831 -0.366789 0.289914
H16 H 0.20929 -0.471298 0.202081
H17 H 0.815289 -0.219595 0.116227
H18 H 0.58494 -0.193744 0.0248515
H19 H 0.773215 0.121218 -0.00502174
H20 H 0.671986 0.308937 -0.00237244
H21 H 0.362242 0.131836 0.115143
H22 H 0.464267 0.314157 0.0586222
O1 O 0.790296 -0.0786723 0.0476293
O2 O 0.783103 -0.258184 0.276434

#END

#######################################################################
#
#                 Cambridge Crystallographic Data Centre
#                                CCDC 
#
#######################################################################
#
# If this CIF has been generated from an entry in the Cambridge 
# Structural Database, then it will include bibliographic, chemical, 
# crystal, experimental, refinement or atomic coordinate data resulting 
# from the CCDC's data processing and validation procedures.
#
#######################################################################

data_54
_database_code_depnum_ccdc_archive 'CCDC 1506414'
_symmetry_cell_setting           monoclinic
_symmetry_space_group_name_H-M   'P 21/n'
_symmetry_Int_Tables_number      14
_space_group_name_Hall           '-P 2yn'
loop_
_symmetry_equiv_pos_site_id
_symmetry_equiv_pos_as_xyz
1 x,y,z
2 1/2-x,1/2+y,1/2-z
3 -x,-y,-z
4 1/2+x,1/2-y,1/2+z
_cell_length_a                   14.7
_cell_length_b                   12.2
_cell_length_c                   16.0
_cell_angle_alpha                90
_cell_angle_beta                 79.1
_cell_angle_gamma                90
_cell_volume                     2820.43
loop_
_atom_site_label
_atom_site_type_symbol
_atom_site_fract_x
_atom_site_fract_y
_atom_site_fract_z
C1 C 0.813847 0.934203 0.710232
C2 C 0.794291 0.879211 0.787706
C3 C 0.813692 0.929219 0.860457
C4 C 0.851463 1.03443 0.857317
C5 C 0.870145 1.08866 0.778865
C6 C 0.851237 1.03904 0.705729
C7 C 0.877657 1.08216 0.936024
C8 C 0.814039 1.12597 1.08586
C9 C 0.743709 1.1876 1.13397
C10 C 0.751792 1.22137 1.21791
C11 C 0.832133 1.19171 1.2508
C12 C 0.901332 1.12755 1.19955
C13 C 0.892925 1.09485 1.11957
C14 C 0.682542 1.2851 1.2698
C15 C 0.692847 1.31808 1.34968
C16 C 0.772395 1.28869 1.38203
C17 C 0.840408 1.22659 1.33345
C18 C 0.659506 1.21621 1.09908
C19 C 0.65264 1.31778 1.06122
C20 C 0.572509 1.34562 1.0282
C21 C 0.501322 1.27215 1.03358
C22 C 0.504662 1.16825 1.07192
C23 C 0.584849 1.14016 1.10569
C24 C 0.431058 1.0922 1.078
C25 C 0.435703 0.992151 1.11604
C26 C 0.514651 0.964363 1.14993
C27 C 0.587332 1.03624 1.14498
C28 C 0.735825 1.4958 1.02764
C29 C 0.827583 1.54543 1.03505
C30 C 0.880986 1.60399 0.967917
C31 C 0.964723 1.65113 0.977243
C32 C 0.99585 1.64106 1.05377
C33 C 0.943882 1.58306 1.12107
C34 C 0.86077 1.53536 1.11119
Cl1 Cl 0.914148 1.22072 0.770902
Cl2 Cl 0.847872 1.61674 0.869855
N1 N 0.805485 1.09002 1.00431
N2 N 0.72702 1.38992 1.05702
H1 H 1.06111 1.67852 1.06038
H2 H 1.00518 1.69508 0.923982
H3 H 0.967725 1.57493 1.18101
H4 H 0.81931 1.49136 1.16413
H5 H 0.96207 1.1039 1.22491
H6 H 0.946668 1.04707 1.0804
H7 H 0.779481 1.31508 1.44534
H8 H 0.63908 1.3669 1.38842
H9 H 0.901906 1.20322 1.35775
H10 H 0.620929 1.30734 1.24544
H11 H 0.569601 1.42518 0.999191
H12 H 0.440342 1.29385 1.00787
H13 H 0.647409 1.01449 1.17191
H14 H 0.517795 0.885453 1.18053
H15 H 0.3705 1.11478 1.05194
H16 H 0.378792 0.934494 1.1204
H17 H 0.782609 1.35805 1.07723
H18 H 0.740428 1.08516 0.99244
H19 H 0.799537 0.886735 0.921225
H20 H 0.765029 0.797427 0.791425
H21 H 0.865717 1.08316 0.645832
H22 H 0.799449 0.895987 0.652809
O1 O 0.956936 1.10834 0.938507
O2 O 0.676914 1.54555 0.998873

#END

#######################################################################
#
#                 Cambridge Crystallographic Data Centre
#                                CCDC 
#
#######################################################################
#
# If this CIF has been generated from an entry in the Cambridge 
# Structural Database, then it will include bibliographic, chemical, 
# crystal, experimental, refinement or atomic coordinate data resulting 
# from the CCDC's data processing and validation procedures.
#
#######################################################################

data_55
_database_code_depnum_ccdc_archive 'CCDC 1506415'
_symmetry_cell_setting           monoclinic
_symmetry_space_group_name_H-M   'P 21/n'
_symmetry_Int_Tables_number      14
_space_group_name_Hall           '-P 2yn'
loop_
_symmetry_equiv_pos_site_id
_symmetry_equiv_pos_as_xyz
1 x,y,z
2 1/2-x,1/2+y,1/2-z
3 -x,-y,-z
4 1/2+x,1/2-y,1/2+z
_cell_length_a                   17.2
_cell_length_b                   11.2
_cell_length_c                   14.4
_cell_angle_alpha                90
_cell_angle_beta                 88.0
_cell_angle_gamma                90
_cell_volume                     2786.71
loop_
_atom_site_label
_atom_site_type_symbol
_atom_site_fract_x
_atom_site_fract_y
_atom_site_fract_z
C1 C 0.845134 0.517515 0.973474
C2 C 0.918857 0.51821 0.930738
C3 C 0.939418 0.428981 0.868229
C4 C 0.888579 0.336129 0.847177
C5 C 0.814407 0.338066 0.890524
C6 C 0.792828 0.428003 0.952842
C7 C 0.9203 0.247463 0.777359
C8 C 0.9113 0.0412864 0.722078
C9 C 0.923607 -0.074693 0.751237
C10 C 0.934782 -0.166695 0.683183
C11 C 0.934337 -0.137326 0.587042
C12 C 0.921011 -0.0174817 0.56115
C13 C 0.909101 0.0695329 0.626348
C14 C 0.946757 -0.287368 0.708166
C15 C 0.958354 -0.373636 0.641516
C16 C 0.958326 -0.344153 0.546519
C17 C 0.946411 -0.228201 0.520092
C18 C 0.922969 -0.106563 0.851502
C19 C 0.992531 -0.12392 0.896116
C20 C 0.991749 -0.159219 0.99067
C21 C 0.922639 -0.175417 1.03871
C22 C 0.850545 -0.158882 0.996564
C23 C 0.850861 -0.125062 0.901252
C24 C 0.778817 -0.176021 1.04564
C25 C 0.709584 -0.161023 1.00276
C26 C 0.709582 -0.128797 0.908248
C27 C 0.77824 -0.111448 0.858683
C28 C 1.13603 -0.120349 0.87327
C29 C 1.20289 -0.0666379 0.816455
C30 C 1.20234 0.0201428 0.746229
C31 C 1.2713 0.0602925 0.703363
C32 C 1.34237 0.0161016 0.729965
C33 C 1.3447 -0.0680169 0.800639
C34 C 1.27593 -0.107396 0.842774
Cl1 Cl 0.743147 0.232374 0.867727
Cl2 Cl 1.11825 0.089316 0.708609
N1 N 0.896523 0.13203 0.787644
N2 N 1.06205 -0.100075 0.846172
H1 H 1.39554 0.048257 0.695854
H2 H 1.26827 0.127294 0.649439
H3 H 1.39983 -0.102632 0.822997
H4 H 1.27583 -0.172466 0.898349
H5 H 0.919661 0.0046803 0.487922
H6 H 0.899328 0.161079 0.606168
H7 H 0.967559 -0.413243 0.494597
H8 H 0.967533 -0.465498 0.66221
H9 H 0.94599 -0.204278 0.447125
H10 H 0.946682 -0.310972 0.78108
H11 H 1.04656 -0.173597 1.02313
H12 H 0.922836 -0.201856 1.11116
H13 H 0.777574 -0.0879464 0.785737
H14 H 0.654749 -0.118118 0.874219
H15 H 0.779693 -0.201582 1.11826
H16 H 0.65489 -0.17433 1.04111
H17 H 1.05535 -0.0561002 0.785744
H18 H 0.866271 0.109064 0.846171
H19 H 0.996035 0.428403 0.83273
H20 H 0.960048 0.588189 0.945836
H21 H 0.734721 0.427072 0.98435
H22 H 0.827833 0.586866 1.02245
O1 O 0.966537 0.28003 0.71629
O2 O 1.15073 -0.18108 0.940923

#END

#######################################################################
#
#                 Cambridge Crystallographic Data Centre
#                                CCDC 
#
#######################################################################
#
# If this CIF has been generated from an entry in the Cambridge 
# Structural Database, then it will include bibliographic, chemical, 
# crystal, experimental, refinement or atomic coordinate data resulting 
# from the CCDC's data processing and validation procedures.
#
#######################################################################

data_56
_database_code_depnum_ccdc_archive 'CCDC 1506416'
_symmetry_cell_setting           triclinic
_symmetry_space_group_name_H-M   'P -1'
_symmetry_Int_Tables_number      2
_space_group_name_Hall           '-P 1'
loop_
_symmetry_equiv_pos_site_id
_symmetry_equiv_pos_as_xyz
1 x,y,z
2 -x,-y,-z
_cell_length_a                   13.4
_cell_length_b                   10.8
_cell_length_c                   11.1
_cell_angle_alpha                63.3
_cell_angle_beta                 96.4
_cell_angle_gamma                79.3
_cell_volume                     1383.14
loop_
_atom_site_label
_atom_site_type_symbol
_atom_site_fract_x
_atom_site_fract_y
_atom_site_fract_z
C1 C 0.486388 0.635069 0.63777
C2 C 0.399165 0.69479 0.529801
C3 C 0.411249 0.724088 0.398043
C4 C 0.508665 0.694549 0.367781
C5 C 0.595365 0.634992 0.478842
C6 C 0.584121 0.605455 0.611865
C7 C 0.502433 0.737921 0.216186
C8 C 0.601471 0.77175 0.0344424
C9 C 0.68919 0.705007 0.00874458
C10 C 0.702575 0.754117 -0.129787
C11 C 0.624755 0.87023 -0.241692
C12 C 0.536266 0.933702 -0.211049
C13 C 0.524309 0.886761 -0.077909
C14 C 0.791303 0.690557 -0.160845
C15 C 0.802071 0.739919 -0.295235
C16 C 0.725017 0.854969 -0.4056
C17 C 0.638184 0.918384 -0.37893
C18 C 0.771215 0.585599 0.126592
C19 C 0.850907 0.613746 0.192656
C20 C 0.928351 0.500412 0.305578
C21 C 0.925196 0.361683 0.349253
C22 C 0.846083 0.327435 0.284031
C23 C 0.767949 0.441043 0.170503
C24 C 0.842426 0.184186 0.328605
C25 C 0.764714 0.15369 0.264078
C26 C 0.687232 0.26594 0.152017
C27 C 0.688687 0.406121 0.106159
C28 C 0.896664 0.811085 0.222135
C29 C 0.907652 0.959735 0.138354
C30 C 0.99337 1.00245 0.17482
C31 C 0.999902 1.14243 0.0984553
C32 C 0.920617 1.24256 -0.0142625
C33 C 0.834586 1.20284 -0.0517169
C34 C 0.828958 1.06285 0.0241137
Cl1 Cl 0.723548 0.594209 0.463406
Cl2 Cl 1.09768 0.883666 0.310733
N1 N 0.592765 0.725247 0.171886
N2 N 0.853735 0.75697 0.144546
H1 H 0.926423 1.35152 -0.0724402
H2 H 1.06781 1.17156 0.128345
H3 H 0.771823 1.28037 -0.138945
H4 H 0.760137 1.03353 -0.00328064
H5 H 0.476571 1.022 -0.295807
H6 H 0.455576 0.935028 -0.056221
H7 H 0.734558 0.892788 -0.511295
H8 H 0.870431 0.689662 -0.316826
H9 H 0.578165 1.00684 -0.463089
H10 H 0.850513 0.601203 -0.0766259
H11 H 0.988369 0.525707 0.357065
H12 H 0.984673 0.275101 0.435738
H13 H 0.628761 0.491999 0.0200953
H14 H 0.625809 0.241206 0.101586
H15 H 0.902418 0.0986301 0.415199
H16 H 0.762558 0.0434173 0.299083
H17 H 0.831685 0.820255 0.0408561
H18 H 0.659618 0.669557 0.244909
H19 H 0.344723 0.770705 0.311782
H20 H 0.32205 0.719272 0.547874
H21 H 0.653241 0.559469 0.694328
H22 H 0.478934 0.61151 0.741929
O1 O 0.417017 0.785249 0.137582
O2 O 0.921661 0.746127 0.348103

#END

#######################################################################
#
#                 Cambridge Crystallographic Data Centre
#                                CCDC 
#
#######################################################################
#
# If this CIF has been generated from an entry in the Cambridge 
# Structural Database, then it will include bibliographic, chemical, 
# crystal, experimental, refinement or atomic coordinate data resulting 
# from the CCDC's data processing and validation procedures.
#
#######################################################################

data_57
_database_code_depnum_ccdc_archive 'CCDC 1506417'
_symmetry_cell_setting           monoclinic
_symmetry_space_group_name_H-M   'P 21/c'
_symmetry_Int_Tables_number      14
_space_group_name_Hall           '-P 2ybc'
loop_
_symmetry_equiv_pos_site_id
_symmetry_equiv_pos_as_xyz
1 x,y,z
2 -x,1/2+y,1/2-z
3 -x,-y,-z
4 x,1/2-y,1/2+z
_cell_length_a                   10.7
_cell_length_b                   20.0
_cell_length_c                   15.0
_cell_angle_alpha                90
_cell_angle_beta                 63.4
_cell_angle_gamma                90
_cell_volume                     2860.69
loop_
_atom_site_label
_atom_site_type_symbol
_atom_site_fract_x
_atom_site_fract_y
_atom_site_fract_z
C1 C 0.414373 0.63099 0.822067
C2 C 0.48811 0.662354 0.86684
C3 C 0.559167 0.721659 0.826949
C4 C 0.556685 0.750526 0.742825
C5 C 0.481744 0.718358 0.69902
C6 C 0.411765 0.658609 0.737839
C7 C 0.62313 0.818273 0.70962
C8 C 0.858571 0.870101 0.665375
C9 C 0.988279 0.856176 0.662718
C10 C 1.09042 0.908195 0.637323
C11 C 1.05798 0.973525 0.615302
C12 C 0.924567 0.984938 0.619211
C13 C 0.826818 0.935113 0.643447
C14 C 1.22425 0.897363 0.633662
C15 C 1.3201 0.94845 0.609465
C16 C 1.28776 1.01297 0.587611
C17 C 1.15916 1.02502 0.590564
C18 C 1.02024 0.787809 0.686637
C19 C 0.978522 0.768221 0.785007
C20 C 1.00917 0.702899 0.807012
C21 C 1.08062 0.658795 0.731384
C22 C 1.12582 0.676251 0.63035
C23 C 1.0952 0.741727 0.607744
C24 C 1.19971 0.63082 0.551825
C25 C 1.24206 0.648992 0.454375
C26 C 1.21172 0.713697 0.431725
C27 C 1.14021 0.758913 0.506236
C28 C 0.845052 0.80519 0.961699
C29 C 0.783626 0.866823 1.02373
C30 C 0.688773 0.91186 1.0158
C31 C 0.635397 0.965442 1.08141
C32 C 0.676399 0.974688 1.15631
C33 C 0.768869 0.929832 1.16676
C34 C 0.82003 0.876233 1.10174
Cl1 Cl 0.477388 0.750856 0.593181
Cl2 Cl 0.629155 0.902249 0.925686
N1 N 0.76177 0.81785 0.690222
N2 N 0.907675 0.814865 0.860791
H1 H 0.634778 1.01669 1.20699
H2 H 0.561333 0.99913 1.07341
H3 H 0.800135 0.936334 1.22583
H4 H 0.889466 0.839777 1.11008
H5 H 0.899779 1.03468 0.602479
H6 H 0.72455 0.943806 0.646844
H7 H 1.36466 1.05282 0.568543
H8 H 1.42198 0.939082 0.60702
H9 H 1.13281 1.07448 0.573951
H10 H 1.25015 0.847863 0.650158
H11 H 0.974465 0.68918 0.884126
H12 H 1.10353 0.608949 0.749056
H13 H 1.11744 0.808581 0.488158
H14 H 1.24528 0.727866 0.354526
H15 H 1.22221 0.581132 0.570354
H16 H 1.29868 0.6138 0.394642
H17 H 0.900959 0.861286 0.836349
H18 H 0.801532 0.772439 0.693298
H19 H 0.615063 0.747065 0.862435
H20 H 0.4901 0.641003 0.932684
H21 H 0.355592 0.634255 0.701854
H22 H 0.358565 0.584609 0.8524
O1 O 0.558157 0.867135 0.705131
O2 O 0.843039 0.752202 1.00275

#END

#######################################################################
#
#                 Cambridge Crystallographic Data Centre
#                                CCDC 
#
#######################################################################
#
# If this CIF has been generated from an entry in the Cambridge 
# Structural Database, then it will include bibliographic, chemical, 
# crystal, experimental, refinement or atomic coordinate data resulting 
# from the CCDC's data processing and validation procedures.
#
#######################################################################

data_58
_database_code_depnum_ccdc_archive 'CCDC 1506418'
_symmetry_cell_setting           monoclinic
_symmetry_space_group_name_H-M   'P 21/n'
_symmetry_Int_Tables_number      14
_space_group_name_Hall           '-P 2yn'
loop_
_symmetry_equiv_pos_site_id
_symmetry_equiv_pos_as_xyz
1 x,y,z
2 1/2-x,1/2+y,1/2-z
3 -x,-y,-z
4 1/2+x,1/2-y,1/2+z
_cell_length_a                   13.6
_cell_length_b                   18.8
_cell_length_c                   11.1
_cell_angle_alpha                90
_cell_angle_beta                 88.5
_cell_angle_gamma                90
_cell_volume                     2839.64
loop_
_atom_site_label
_atom_site_type_symbol
_atom_site_fract_x
_atom_site_fract_y
_atom_site_fract_z
C1 C 0.0898749 0.612099 0.715767
C2 C 0.159778 0.559558 0.73397
C3 C 0.135741 0.488575 0.715274
C4 C 0.0420109 0.468729 0.679228
C5 C -0.0274279 0.522401 0.661725
C6 C -0.00345516 0.593634 0.679367
C7 C 0.0186822 0.3909 0.665283
C8 C 0.101805 0.281532 0.58419
C9 C 0.192307 0.25651 0.540918
C10 C 0.20572 0.182159 0.519611
C11 C 0.126306 0.13427 0.543608
C12 C 0.0362613 0.162224 0.588648
C13 C 0.023402 0.233603 0.608869
C14 C 0.296135 0.153617 0.475449
C15 C 0.306608 0.0817754 0.455255
C16 C 0.227725 0.0346214 0.47828
C17 C 0.139647 0.0605563 0.521864
C18 C 0.27301 0.308198 0.513909
C19 C 0.295313 0.329874 0.396179
C20 C 0.372624 0.379197 0.373016
C21 C 0.425579 0.405517 0.466102
C22 C 0.405997 0.384981 0.587087
C23 C 0.329184 0.335043 0.611074
C24 C 0.459996 0.412576 0.683849
C25 C 0.439401 0.391877 0.800562
C26 C 0.363865 0.342095 0.824702
C27 C 0.310301 0.314228 0.732633
C28 C 0.24393 0.321762 0.182993
C29 C 0.193062 0.272281 0.0983943
C30 C 0.127758 0.297149 0.012774
C31 C 0.0933692 0.252186 -0.0763305
C32 C 0.126196 0.182107 -0.0829684
C33 C 0.192636 0.156781 -0.00025485
C34 C 0.225896 0.201892 0.0892765
Cl1 Cl -0.144179 0.503139 0.612914
Cl2 Cl 0.0840916 0.383906 0.0187113
N1 N 0.0915018 0.354749 0.602785
N2 N 0.240424 0.302076 0.30219
H1 H 0.0995363 0.147452 -0.153313
H2 H 0.0413278 0.2725 -0.140099
H3 H 0.218925 0.102287 -0.00558119
H4 H 0.2782 0.182646 0.153955
H5 H -0.0241802 0.125783 0.607107
H6 H -0.0454038 0.254833 0.64363
H7 H 0.23712 -0.0220247 0.461959
H8 H 0.376504 0.0609583 0.421984
H9 H 0.0784845 0.0247683 0.540499
H10 H 0.357496 0.189448 0.458937
H11 H 0.387224 0.396123 0.28113
H12 H 0.484134 0.443443 0.446994
H13 H 0.252878 0.275583 0.752142
H14 H 0.348164 0.325391 0.917003
H15 H 0.518262 0.450581 0.663735
H16 H 0.481176 0.413338 0.87423
H17 H 0.194028 0.262028 0.325301
H18 H 0.147824 0.384511 0.569772
H19 H 0.189717 0.447383 0.731961
H20 H 0.232678 0.573525 0.762816
H21 H -0.0583371 0.634164 0.663881
H22 H 0.107634 0.667824 0.729665
O1 O -0.0556826 0.363836 0.707347
O2 O 0.290778 0.372015 0.142646

#END

#######################################################################
#
#                 Cambridge Crystallographic Data Centre
#                                CCDC 
#
#######################################################################
#
# If this CIF has been generated from an entry in the Cambridge 
# Structural Database, then it will include bibliographic, chemical, 
# crystal, experimental, refinement or atomic coordinate data resulting 
# from the CCDC's data processing and validation procedures.
#
#######################################################################

data_59
_database_code_depnum_ccdc_archive 'CCDC 1506419'
_symmetry_cell_setting           triclinic
_symmetry_space_group_name_H-M   'P -1'
_symmetry_Int_Tables_number      2
_space_group_name_Hall           '-P 1'
loop_
_symmetry_equiv_pos_site_id
_symmetry_equiv_pos_as_xyz
1 x,y,z
2 -x,-y,-z
_cell_length_a                   11.4
_cell_length_b                   10.2
_cell_length_c                   20.1
_cell_angle_alpha                61.3
_cell_angle_beta                 108.1
_cell_angle_gamma                63.6
_cell_volume                     1370.24
loop_
_atom_site_label
_atom_site_type_symbol
_atom_site_fract_x
_atom_site_fract_y
_atom_site_fract_z
C1 C 0.822225 0.740652 0.707419
C2 C 0.717645 0.722845 0.663152
C3 C 0.795296 0.544824 0.681972
C4 C 0.9772 0.381976 0.743812
C5 C 1.07986 0.403225 0.787661
C6 C 1.00304 0.580636 0.76999
C7 C 1.03774 0.200294 0.756656
C8 C 1.288 -0.111416 0.810297
C9 C 1.41371 -0.182028 0.802388
C10 C 1.52491 -0.392795 0.846603
C11 C 1.50635 -0.527333 0.898601
C12 C 1.37563 -0.44681 0.903803
C13 C 1.26818 -0.244889 0.860664
C14 C 1.6528 -0.472993 0.839185
C15 C 1.75743 -0.675659 0.882145
C16 C 1.74008 -0.809085 0.934579
C17 C 1.61641 -0.735477 0.942239
C18 C 1.42705 -0.037568 0.743543
C19 C 1.30087 0.120636 0.637365
C20 C 1.30938 0.259073 0.577576
C21 C 1.44531 0.234304 0.624366
C22 C 1.57946 0.0723667 0.731492
C23 C 1.57074 -0.0664418 0.792107
C24 C 1.72133 0.0448676 0.779822
C25 C 1.84954 -0.112138 0.883822
C26 C 1.84022 -0.248123 0.943903
C27 C 1.70438 -0.225817 0.899442
C28 C 1.016 0.286916 0.493985
C29 C 0.896752 0.256719 0.489272
C30 C 0.801371 0.270784 0.418036
C31 C 0.691011 0.245519 0.417569
C32 C 0.673065 0.207269 0.488204
C33 C 0.766087 0.193151 0.559648
C34 C 0.877087 0.216697 0.559966
Cl1 Cl 1.30827 0.208968 0.869393
Cl2 Cl 0.821517 0.313681 0.329459
N1 N 1.18372 0.0927597 0.769948
N2 N 1.17114 0.131039 0.593098
H1 H 0.586193 0.188411 0.487009
H2 H 0.620455 0.255337 0.361844
H3 H 0.754002 0.16396 0.615373
H4 H 0.946747 0.208597 0.61503
H5 H 1.36044 -0.548478 0.942824
H6 H 1.16729 -0.184378 0.864015
H7 H 1.82395 -0.969006 0.96828
H8 H 1.85444 -0.733627 0.875487
H9 H 1.60056 -0.835779 0.981771
H10 H 1.6672 -0.371862 0.798846
H11 H 1.2083 0.380223 0.495659
H12 H 1.45221 0.339944 0.578512
H13 H 1.69808 -0.330893 0.946183
H14 H 1.9415 -0.371579 1.02618
H15 H 1.72652 0.151277 0.732687
H16 H 1.95779 -0.131804 0.920063
H17 H 1.18709 0.0138187 0.6439
H18 H 1.23325 0.154664 0.759822
H19 H 0.71756 0.524873 0.649852
H20 H 0.576286 0.847026 0.61436
H21 H 1.08638 0.591036 0.805975
H22 H 0.763678 0.878693 0.6938
O1 O 0.951206 0.159388 0.751537
O2 O 0.977287 0.43255 0.420875

#END

#######################################################################
#
#                 Cambridge Crystallographic Data Centre
#                                CCDC 
#
#######################################################################
#
# If this CIF has been generated from an entry in the Cambridge 
# Structural Database, then it will include bibliographic, chemical, 
# crystal, experimental, refinement or atomic coordinate data resulting 
# from the CCDC's data processing and validation procedures.
#
#######################################################################

data_60
_database_code_depnum_ccdc_archive 'CCDC 1506420'
_symmetry_cell_setting           triclinic
_symmetry_space_group_name_H-M   'P -1'
_symmetry_Int_Tables_number      2
_space_group_name_Hall           '-P 1'
loop_
_symmetry_equiv_pos_site_id
_symmetry_equiv_pos_as_xyz
1 x,y,z
2 -x,-y,-z
_cell_length_a                   14.1
_cell_length_b                   11.3
_cell_length_c                   10.8
_cell_angle_alpha                61.8
_cell_angle_beta                 107.6
_cell_angle_gamma                84.2
_cell_volume                     1381.11
loop_
_atom_site_label
_atom_site_type_symbol
_atom_site_fract_x
_atom_site_fract_y
_atom_site_fract_z
C1 C 0.991333 0.798632 0.858372
C2 C 0.918415 0.81707 0.91499
C3 C 0.92764 0.711657 1.05865
C4 C 1.0097 0.586937 1.14879
C5 C 1.08236 0.570531 1.08974
C6 C 1.073 0.675597 0.945345
C7 C 1.01654 0.477089 1.30476
C8 C 0.891049 0.395084 1.42571
C9 C 0.786351 0.430837 1.39762
C10 C 0.753334 0.359798 1.51947
C11 C 0.828195 0.25285 1.66879
C12 C 0.933351 0.218586 1.69062
C13 C 0.964836 0.286247 1.57313
C14 C 0.64778 0.392077 1.49781
C15 C 0.618463 0.323038 1.61799
C16 C 0.692687 0.217959 1.76572
C17 C 0.795252 0.183699 1.78995
C18 C 0.710464 0.541007 1.23941
C19 C 0.680011 0.680629 1.19578
C20 C 0.610153 0.785018 1.04268
C21 C 0.573174 0.749894 0.935762
C22 C 0.602516 0.609599 0.973493
C23 C 0.671595 0.504227 1.12713
C24 C 0.565453 0.571771 0.863747
C25 C 0.595035 0.434762 0.903381
C26 C 0.663054 0.329963 1.05541
C27 C 0.700234 0.363482 1.16455
C28 C 0.715182 0.853811 1.26947
C29 C 0.710205 0.881871 1.39076
C30 C 0.766956 0.961407 1.4324
C31 C 0.748707 1.00118 1.52916
C32 C 0.671348 0.965297 1.58217
C33 C 0.612672 0.888793 1.5397
C34 C 0.632221 0.847986 1.44448
Cl1 Cl 1.18429 0.41806 1.18921
Cl2 Cl 0.865268 1.00694 1.37138
N1 N 0.920112 0.466589 1.30306
N2 N 0.715407 0.719831 1.30327
H1 H 0.657185 0.997684 1.6568
H2 H 0.795209 1.06038 1.56197
H3 H 0.551717 0.861469 1.57984
H4 H 0.586248 0.789253 1.40949
H5 H 0.990108 0.135916 1.8038
H6 H 1.04531 0.261005 1.58999
H7 H 0.668371 0.164182 1.85959
H8 H 0.537303 0.349009 1.5991
H9 H 0.853044 0.102526 1.90305
H10 H 0.590212 0.471804 1.38399
H11 H 0.588321 0.89315 1.01132
H12 H 0.520062 0.830923 0.819178
H13 H 0.752127 0.281997 1.28141
H14 H 0.686107 0.22159 1.08661
H15 H 0.512941 0.653643 0.747136
H16 H 0.566209 0.40676 0.818329
H17 H 0.742646 0.643331 1.41582
H18 H 0.860076 0.526243 1.19945
H19 H 0.87229 0.729449 1.10385
H20 H 0.854948 0.913327 0.848598
H21 H 1.12996 0.659479 0.902072
H22 H 0.985091 0.880041 0.74619
O1 O 1.09733 0.409554 1.41829
O2 O 0.710046 0.94726 1.14604

#END

#######################################################################
#
#                 Cambridge Crystallographic Data Centre
#                                CCDC 
#
#######################################################################
#
# If this CIF has been generated from an entry in the Cambridge 
# Structural Database, then it will include bibliographic, chemical, 
# crystal, experimental, refinement or atomic coordinate data resulting 
# from the CCDC's data processing and validation procedures.
#
#######################################################################

data_61
_database_code_depnum_ccdc_archive 'CCDC 1506421'
_symmetry_cell_setting           triclinic
_symmetry_space_group_name_H-M   'P -1'
_symmetry_Int_Tables_number      2
_space_group_name_Hall           '-P 1'
loop_
_symmetry_equiv_pos_site_id
_symmetry_equiv_pos_as_xyz
1 x,y,z
2 -x,-y,-z
_cell_length_a                   12.1
_cell_length_b                   11.0
_cell_length_c                   12.2
_cell_angle_alpha                59.3
_cell_angle_beta                 90.9
_cell_angle_gamma                88.1
_cell_volume                     1390.87
loop_
_atom_site_label
_atom_site_type_symbol
_atom_site_fract_x
_atom_site_fract_y
_atom_site_fract_z
C1 C 0.840824 0.246489 0.439772
C2 C 0.760527 0.153029 0.451871
C3 C 0.774216 0.0101056 0.545454
C4 C 0.867622 -0.0415332 0.628474
C5 C 0.947477 0.0541959 0.614956
C6 C 0.934396 0.197234 0.520871
C7 C 0.877588 -0.196556 0.730518
C8 C 0.848155 -0.430262 0.744923
C9 C 0.782303 -0.486196 0.6876
C10 C 0.780037 -0.63634 0.743425
C11 C 0.84533 -0.727127 0.857157
C12 C 0.910598 -0.665123 0.911415
C13 C 0.913019 -0.520558 0.857406
C14 C 0.713946 -0.699566 0.690605
C15 C 0.71315 -0.844829 0.747249
C16 C 0.778098 -0.93445 0.859313
C17 C 0.842609 -0.876458 0.912881
C18 C 0.714686 -0.38381 0.570616
C19 C 0.623498 -0.310124 0.581367
C20 C 0.562951 -0.204024 0.471056
C21 C 0.59629 -0.170123 0.352518
C22 C 0.690309 -0.23887 0.336472
C23 C 0.750939 -0.346862 0.447164
C24 C 0.726242 -0.202472 0.214133
C25 C 0.818706 -0.268982 0.200817
C26 C 0.87924 -0.375059 0.310076
C27 C 0.846334 -0.413346 0.430134
C28 C 0.545652 -0.254387 0.738422
C29 C 0.547951 -0.311429 0.879305
C30 C 0.46266 -0.279342 0.938308
C31 C 0.471927 -0.322653 1.06697
C32 C 0.567474 -0.395957 1.13837
C33 C 0.653699 -0.426931 1.08145
C34 C 0.643422 -0.384881 0.953325
Cl1 Cl 1.06758 -0.0016356 0.710792
Cl2 Cl 0.339441 -0.192208 0.856934
N1 N 0.850854 -0.282017 0.682727
N2 N 0.590854 -0.345929 0.703435
H1 H 0.574197 -0.427977 1.23841
H2 H 0.403765 -0.298151 1.11017
H3 H 0.729508 -0.48176 1.13545
H4 H 0.713158 -0.405076 0.909123
H5 H 0.960327 -0.734695 0.997726
H6 H 0.962544 -0.473023 0.899092
H7 H 0.77667 -1.04911 0.902882
H8 H 0.662067 -0.891393 0.705522
H9 H 0.892724 -0.944472 0.999291
H10 H 0.663944 -0.631066 0.604396
H11 H 0.491836 -0.150035 0.482914
H12 H 0.549731 -0.0885966 0.268274
H13 H 0.893191 -0.495265 0.513624
H14 H 0.952564 -0.427028 0.299027
H15 H 0.679144 -0.120286 0.130749
H16 H 0.845638 -0.240149 0.106555
H17 H 0.622008 -0.440865 0.775102
H18 H 0.827898 -0.230828 0.589191
H19 H 0.708763 -0.0605047 0.557263
H20 H 0.686648 0.190931 0.389923
H21 H 0.998013 0.268814 0.511844
H22 H 0.831047 0.35844 0.367094
O1 O 0.903177 -0.240994 0.841874
O2 O 0.510364 -0.13403 0.661237

#END

#######################################################################
#
#                 Cambridge Crystallographic Data Centre
#                                CCDC 
#
#######################################################################
#
# If this CIF has been generated from an entry in the Cambridge 
# Structural Database, then it will include bibliographic, chemical, 
# crystal, experimental, refinement or atomic coordinate data resulting 
# from the CCDC's data processing and validation procedures.
#
#######################################################################

data_62
_database_code_depnum_ccdc_archive 'CCDC 1506422'
_symmetry_cell_setting           triclinic
_symmetry_space_group_name_H-M   'P -1'
_symmetry_Int_Tables_number      2
_space_group_name_Hall           '-P 1'
loop_
_symmetry_equiv_pos_site_id
_symmetry_equiv_pos_as_xyz
1 x,y,z
2 -x,-y,-z
_cell_length_a                   13.7
_cell_length_b                   11.0
_cell_length_c                   10.7
_cell_angle_alpha                81.2
_cell_angle_beta                 79.0
_cell_angle_gamma                109.9
_cell_volume                     1439.66
loop_
_atom_site_label
_atom_site_type_symbol
_atom_site_fract_x
_atom_site_fract_y
_atom_site_fract_z
C1 C 0.00631421 0.0281808 0.289362
C2 C 0.103115 0.104888 0.311468
C3 C 0.104133 0.196301 0.387442
C4 C 0.00973598 0.213038 0.445069
C5 C -0.086458 0.135525 0.42031
C6 C -0.0882256 0.0441407 0.343106
C7 C 0.029164 0.319009 0.522354
C8 C -0.0559019 0.389901 0.710587
C9 C -0.154549 0.367037 0.796565
C10 C -0.160233 0.452424 0.88361
C11 C -0.0645062 0.559046 0.882415
C12 C 0.0339298 0.576696 0.794905
C13 C 0.0392178 0.495218 0.711398
C14 C -0.258452 0.43519 0.97253
C15 C -0.261182 0.519324 1.05451
C16 C -0.166291 0.62471 1.05293
C17 C -0.0700003 0.643743 0.968425
C18 C -0.254513 0.253695 0.801598
C19 C -0.336354 0.272639 0.752376
C20 C -0.43331 0.164423 0.763835
C21 C -0.448231 0.0389053 0.824966
C22 C -0.368004 0.0140153 0.879035
C23 C -0.270426 0.122523 0.868243
C24 C -0.382935 -0.115075 0.944518
C25 C -0.305193 -0.137086 0.998662
C26 C -0.209168 -0.0299026 0.989638
C27 C -0.192072 0.0964893 0.926072
C28 C -0.405012 0.448148 0.712844
C29 C -0.388568 0.575968 0.622284
C30 C -0.363477 0.601142 0.484805
C31 C -0.35751 0.71966 0.409659
C32 C -0.376604 0.814423 0.47156
C33 C -0.403261 0.790379 0.608397
C34 C -0.410351 0.67141 0.682383
Cl1 Cl -0.209421 0.150436 0.478944
Cl2 Cl -0.341264 0.485352 0.400682
N1 N -0.0529893 0.303626 0.627091
N2 N -0.325431 0.399648 0.6881
H1 H -0.371395 0.906789 0.412352
H2 H -0.338536 0.736167 0.303285
H3 H -0.419228 0.863695 0.657103
H4 H -0.43337 0.648968 0.789186
H5 H 0.107138 0.657257 0.794444
H6 H 0.114547 0.509979 0.643958
H7 H -0.169745 0.690205 1.11854
H8 H -0.337377 0.504291 1.12142
H9 H 0.00386639 0.724338 0.966071
H10 H -0.332325 0.355049 0.97479
H11 H -0.495299 0.1836 0.723951
H12 H -0.522541 -0.0435984 0.832849
H13 H -0.118261 0.178412 0.920587
H14 H -0.148226 -0.0473491 1.03365
H15 H -0.457656 -0.196612 0.951519
H16 H -0.317565 -0.23652 1.0489
H17 H -0.253355 0.460492 0.62632
H18 H -0.123992 0.227333 0.640667
H19 H 0.17869 0.259287 0.404097
H20 H 0.177631 0.0939097 0.269112
H21 H -0.164119 -0.013261 0.325295
H22 H 0.00400362 -0.0435918 0.229662
O1 O 0.117891 0.409418 0.491356
O2 O -0.486359 0.392948 0.803812

#END

#######################################################################
#
#                 Cambridge Crystallographic Data Centre
#                                CCDC 
#
#######################################################################
#
# If this CIF has been generated from an entry in the Cambridge 
# Structural Database, then it will include bibliographic, chemical, 
# crystal, experimental, refinement or atomic coordinate data resulting 
# from the CCDC's data processing and validation procedures.
#
#######################################################################

data_63
_database_code_depnum_ccdc_archive 'CCDC 1506423'
_symmetry_cell_setting           triclinic
_symmetry_space_group_name_H-M   'P -1'
_symmetry_Int_Tables_number      2
_space_group_name_Hall           '-P 1'
loop_
_symmetry_equiv_pos_site_id
_symmetry_equiv_pos_as_xyz
1 x,y,z
2 -x,-y,-z
_cell_length_a                   10.9
_cell_length_b                   12.9
_cell_length_c                   10.8
_cell_angle_alpha                92.4
_cell_angle_beta                 65.9
_cell_angle_gamma                94.3
_cell_volume                     1388.35
loop_
_atom_site_label
_atom_site_type_symbol
_atom_site_fract_x
_atom_site_fract_y
_atom_site_fract_z
C1 C 0.723299 0.0146987 0.108835
C2 C 0.738022 0.0649203 0.218606
C3 C 0.827994 0.0301017 0.265815
C4 C 0.905913 -0.0544148 0.205439
C5 C 0.889774 -0.103292 0.0947019
C6 C 0.798643 -0.0695965 0.0473693
C7 C 0.998647 -0.0798398 0.270069
C8 C 1.22489 -0.12662 0.232764
C9 C 1.30695 -0.209235 0.181498
C10 C 1.41428 -0.220971 0.222353
C11 C 1.43615 -0.147345 0.314493
C12 C 1.3499 -0.0644701 0.3637
C13 C 1.2471 -0.0539161 0.324561
C14 C 1.49905 -0.305266 0.176426
C15 C 1.60059 -0.315116 0.21842
C16 C 1.62294 -0.241515 0.308293
C17 C 1.54203 -0.159504 0.355316
C18 C 1.27696 -0.287601 0.0907467
C19 C 1.16442 -0.356648 0.146706
C20 C 1.12983 -0.43102 0.0643222
C21 C 1.20852 -0.436236 -0.0713425
C22 C 1.32493 -0.368744 -0.132587
C23 C 1.35987 -0.293211 -0.0503314
C24 C 1.40665 -0.373772 -0.272791
C25 C 1.51814 -0.306734 -0.330439
C26 C 1.55213 -0.231339 -0.249535
C27 C 1.47515 -0.22457 -0.113124
C28 C 0.951464 -0.376187 0.353858
C29 C 0.903618 -0.362925 0.504537
C30 C 0.813857 -0.436229 0.594501
C31 C 0.769149 -0.421097 0.733502
C32 C 0.812215 -0.331802 0.784667
C33 C 0.900337 -0.257747 0.697041
C34 C 0.945872 -0.273694 0.558324
Cl1 Cl 0.977714 -0.21089 0.0127583
Cl2 Cl 0.759084 -0.551094 0.537982
N1 N 1.12272 -0.112451 0.188605
N2 N 1.08748 -0.352336 0.286339
H1 H 0.776107 -0.320395 0.89329
H2 H 0.700938 -0.479832 0.800543
H3 H 0.932978 -0.187089 0.736032
H4 H 1.00933 -0.212944 0.490994
H5 H 1.36665 -0.00827888 0.433686
H6 H 1.18105 0.00924585 0.36339
H7 H 1.70381 -0.25017 0.340352
H8 H 1.6643 -0.380241 0.182137
H9 H 1.55773 -0.102615 0.42519
H10 H 1.48254 -0.36225 0.107346
H11 H 1.04009 -0.481917 0.110451
H12 H 1.18192 -0.493565 -0.134169
H13 H 1.50205 -0.166344 -0.051664
H14 H 1.64004 -0.178119 -0.295656
H15 H 1.37906 -0.431852 -0.334141
H16 H 1.58006 -0.311303 -0.438101
H17 H 1.13728 -0.325502 0.343054
H18 H 1.13676 -0.140402 0.0955187
H19 H 0.839309 0.0664092 0.352973
H20 H 0.679325 0.130726 0.267522
H21 H 0.7873 -0.110394 -0.037255
H22 H 0.65276 0.0405428 0.0709705
O1 O 0.963713 -0.0650669 0.391666
O2 O 0.877454 -0.403786 0.298189

#END

#######################################################################
#
#                 Cambridge Crystallographic Data Centre
#                                CCDC 
#
#######################################################################
#
# If this CIF has been generated from an entry in the Cambridge 
# Structural Database, then it will include bibliographic, chemical, 
# crystal, experimental, refinement or atomic coordinate data resulting 
# from the CCDC's data processing and validation procedures.
#
#######################################################################

data_64
_database_code_depnum_ccdc_archive 'CCDC 1506424'
_symmetry_cell_setting           monoclinic
_symmetry_space_group_name_H-M   'P 21/c'
_symmetry_Int_Tables_number      14
_space_group_name_Hall           '-P 2ybc'
loop_
_symmetry_equiv_pos_site_id
_symmetry_equiv_pos_as_xyz
1 x,y,z
2 -x,1/2+y,1/2-z
3 -x,-y,-z
4 x,1/2-y,1/2+z
_cell_length_a                   11.0
_cell_length_b                   19.5
_cell_length_c                   14.4
_cell_angle_alpha                90
_cell_angle_beta                 116.6
_cell_angle_gamma                90
_cell_volume                     2763.03
loop_
_atom_site_label
_atom_site_type_symbol
_atom_site_fract_x
_atom_site_fract_y
_atom_site_fract_z
C1 C 0.555824 0.930201 0.628848
C2 C 0.639417 0.967917 0.598502
C3 C 0.656285 1.03759 0.61951
C4 C 0.593327 1.07067 0.672777
C5 C 0.509166 1.0319 0.701978
C6 C 0.489847 0.962152 0.679778
C7 C 0.624556 1.14596 0.693313
C8 C 0.729158 1.22367 0.848264
C9 C 0.79121 1.22327 0.956656
C10 C 0.851738 1.28449 1.01229
C11 C 0.851211 1.34495 0.956234
C12 C 0.78941 1.34233 0.846232
C13 C 0.730147 1.28374 0.792888
C14 C 0.913821 1.28739 1.12259
C15 C 0.971827 1.34698 1.17412
C16 C 0.97108 1.40673 1.11852
C17 C 0.911909 1.40551 1.01178
C18 C 0.789667 1.15963 1.0135
C19 C 0.681523 1.14012 1.03241
C20 C 0.68699 1.07823 1.08631
C21 C 0.799064 1.03711 1.1202
C22 C 0.912158 1.05439 1.10298
C23 C 0.907442 1.11642 1.04905
C24 C 1.02829 1.01188 1.13744
C25 C 1.13665 1.02955 1.11948
C26 C 1.1324 1.09076 1.06594
C27 C 1.02105 1.13309 1.03164
C28 C 0.440725 1.16605 0.988565
C29 C 0.343337 1.22545 0.959887
C30 C 0.305428 1.25381 1.03229
C31 C 0.208261 1.30538 1.00379
C32 C 0.147027 1.32873 0.901565
C33 C 0.183131 1.30095 0.828321
C34 C 0.280837 1.24962 0.857688
Cl1 Cl 0.42197 1.06858 0.765093
Cl2 Cl 0.381793 1.22616 1.16079
N1 N 0.673075 1.16245 0.796348
N2 N 0.567259 1.1828 0.999781
H1 H 0.0708834 1.36885 0.879495
H2 H 0.181381 1.3268 1.06173
H3 H 0.135306 1.319 0.748474
H4 H 0.309091 1.22734 0.800823
H5 H 0.789515 1.38823 0.803435
H6 H 0.683763 1.28165 0.708815
H7 H 1.01738 1.45344 1.16037
H8 H 1.01884 1.34817 1.25857
H9 H 0.910681 1.45116 0.968025
H10 H 0.915084 1.24159 1.16585
H11 H 0.60017 1.06429 1.0985
H12 H 0.801939 0.989978 1.16141
H13 H 1.01915 1.18005 0.990623
H14 H 1.21817 1.10464 1.0517
H15 H 1.02984 0.964855 1.17847
H16 H 1.22541 0.996656 1.14623
H17 H 0.581042 1.23188 0.984088
H18 H 0.680058 1.12318 0.844495
H19 H 0.718987 1.06827 0.594937
H20 H 0.690522 0.943246 0.558107
H21 H 0.422989 0.933614 0.702619
H22 H 0.540993 0.875715 0.612445
O1 O 0.616116 1.18504 0.624532
O2 O 0.405199 1.10892 1.00013

#END

#######################################################################
#
#                 Cambridge Crystallographic Data Centre
#                                CCDC 
#
#######################################################################
#
# If this CIF has been generated from an entry in the Cambridge 
# Structural Database, then it will include bibliographic, chemical, 
# crystal, experimental, refinement or atomic coordinate data resulting 
# from the CCDC's data processing and validation procedures.
#
#######################################################################

data_65
_database_code_depnum_ccdc_archive 'CCDC 1506425'
_symmetry_cell_setting           monoclinic
_symmetry_space_group_name_H-M   'C 2/c'
_symmetry_Int_Tables_number      15
_space_group_name_Hall           '-C 2yn'
loop_
_symmetry_equiv_pos_site_id
_symmetry_equiv_pos_as_xyz
1 x,y,z
2 -x,y,1/2-z
3 1/2+x,1/2+y,z
4 1/2-x,1/2+y,1/2-z
5 -x,-y,-z
6 x,-y,1/2+z
7 1/2-x,1/2-y,-z
8 1/2+x,1/2-y,1/2+z
_cell_length_a                   20.0
_cell_length_b                   20.7
_cell_length_c                   14.7
_cell_angle_alpha                90
_cell_angle_beta                 108.0
_cell_angle_gamma                90
_cell_volume                     5773.69
loop_
_atom_site_label
_atom_site_type_symbol
_atom_site_fract_x
_atom_site_fract_y
_atom_site_fract_z
C1 C 0.453969 0.922749 0.0201359
C2 C 0.41843 0.937464 -0.0751673
C3 C 0.377968 0.993214 -0.0970703
C4 C 0.372497 1.03487 -0.0247059
C5 C 0.408785 1.01935 0.070623
C6 C 0.448963 0.963424 0.0932088
C7 C 0.333071 1.09734 -0.0526064
C8 C 0.213546 1.13283 -0.153627
C9 C 0.159078 1.11139 -0.232325
C10 C 0.106125 1.15595 -0.28346
C11 C 0.110864 1.22194 -0.254555
C12 C 0.16778 1.24135 -0.17459
C13 C 0.21769 1.19837 -0.124757
C14 C 0.0486074 1.13681 -0.363208
C15 C -0.00116725 1.18077 -0.411653
C16 C 0.00376844 1.24605 -0.3831
C17 C 0.0587101 1.26602 -0.306039
C18 C 0.154783 1.04245 -0.262609
C19 C 0.18385 1.02365 -0.333609
C20 C 0.180999 0.958273 -0.363184
C21 C 0.150195 0.913122 -0.320883
C22 C 0.120502 0.929663 -0.248047
C23 C 0.122768 0.995449 -0.218496
C24 C 0.0886866 0.883118 -0.204093
C25 C 0.0600938 0.900454 -0.133708
C26 C 0.0620752 0.965499 -0.10455
C27 C 0.0925054 1.01187 -0.145768
C28 C 0.244236 1.06658 -0.446587
C29 C 0.279027 1.12663 -0.468081
C30 C 0.322516 1.16981 -0.402502
C31 C 0.352018 1.22298 -0.433858
C32 C 0.338307 1.23408 -0.531339
C33 C 0.295871 1.19148 -0.597849
C34 C 0.267378 1.13839 -0.565917
Cl1 Cl 0.402874 1.06846 0.163769
Cl2 Cl 0.345121 1.15923 -0.278594
N1 N 0.26341 1.08784 -0.102609
N2 N 0.215828 1.0715 -0.373162
H1 H 0.361339 1.2758 -0.554965
H2 H 0.385956 1.25504 -0.38104
H3 H 0.285298 1.19945 -0.6742
H4 H 0.235259 1.10377 -0.616207
H5 H 0.171374 1.29157 -0.152367
H6 H 0.261553 1.2133 -0.064116
H7 H -0.0359824 1.28025 -0.422088
H8 H -0.0448513 1.16514 -0.472472
H9 H 0.0630397 1.31613 -0.283179
H10 H 0.0443227 1.08663 -0.385357
H11 H 0.203029 0.945487 -0.419479
H12 H 0.14829 0.863095 -0.343682
H13 H 0.0934187 1.06188 -0.123487
H14 H 0.0391485 0.97901 -0.0490834
H15 H 0.0873482 0.833211 -0.227286
H16 H 0.0358517 0.864353 -0.100433
H17 H 0.219116 1.11502 -0.340838
H18 H 0.248014 1.04123 -0.113005
H19 H 0.350605 1.00542 -0.171409
H20 H 0.422349 0.905906 -0.13236
H21 H 0.476004 0.952194 0.167825
H22 H 0.485728 0.879341 0.0382048
O1 O 0.361369 1.14978 -0.0341883
O2 O 0.240065 1.01868 -0.496583

#END

#######################################################################
#
#                 Cambridge Crystallographic Data Centre
#                                CCDC 
#
#######################################################################
#
# If this CIF has been generated from an entry in the Cambridge 
# Structural Database, then it will include bibliographic, chemical, 
# crystal, experimental, refinement or atomic coordinate data resulting 
# from the CCDC's data processing and validation procedures.
#
#######################################################################

data_66
_database_code_depnum_ccdc_archive 'CCDC 1506426'
_symmetry_cell_setting           monoclinic
_symmetry_space_group_name_H-M   'P 21/c'
_symmetry_Int_Tables_number      14
_space_group_name_Hall           '-P 2ybc'
loop_
_symmetry_equiv_pos_site_id
_symmetry_equiv_pos_as_xyz
1 x,y,z
2 -x,1/2+y,1/2-z
3 -x,-y,-z
4 x,1/2-y,1/2+z
_cell_length_a                   19.9
_cell_length_b                   16.0
_cell_length_c                   8.8
_cell_angle_alpha                90
_cell_angle_beta                 77.6
_cell_angle_gamma                90
_cell_volume                     2736.87
loop_
_atom_site_label
_atom_site_type_symbol
_atom_site_fract_x
_atom_site_fract_y
_atom_site_fract_z
C1 C 0.482546 0.197093 0.287997
C2 C 0.461664 0.276326 0.251278
C3 C 0.495231 0.346868 0.290021
C4 C 0.549648 0.339279 0.366057
C5 C 0.569979 0.259392 0.401662
C6 C 0.536764 0.188319 0.363349
C7 C 0.582687 0.417611 0.411717
C8 C 0.675851 0.518809 0.305474
C9 C 0.741345 0.52506 0.210963
C10 C 0.779271 0.60127 0.20772
C11 C 0.750545 0.669037 0.305878
C12 C 0.684278 0.659096 0.402191
C13 C 0.647487 0.586767 0.402274
C14 C 0.845202 0.612222 0.109527
C15 C 0.880778 0.685861 0.110192
C16 C 0.852511 0.752483 0.208542
C17 C 0.788591 0.744049 0.304147
C18 C 0.770767 0.455099 0.105382
C19 C 0.821921 0.403411 0.13881
C20 C 0.849833 0.338107 0.0345367
C21 C 0.827751 0.326384 -0.100372
C22 C 0.776629 0.378087 -0.140677
C23 C 0.748037 0.443569 -0.0366991
C24 C 0.753648 0.366812 -0.280426
C25 C 0.704379 0.418306 -0.317717
C26 C 0.676447 0.483775 -0.216164
C27 C 0.697644 0.496234 -0.0795045
C28 C 0.906736 0.392425 0.303616
C29 C 0.922944 0.408007 0.460757
C30 C 0.902384 0.474434 0.563926
C31 C 0.926582 0.482278 0.700204
C32 C 0.972261 0.423669 0.735975
C33 C 0.994481 0.357741 0.634297
C34 C 0.970631 0.351191 0.498287
Cl1 Cl 0.638281 0.247497 0.494204
Cl2 Cl 0.846279 0.55211 0.52793
N1 N 0.637298 0.445645 0.301385
N2 N 0.842521 0.411598 0.280936
H1 H 0.990724 0.430098 0.842647
H2 H 0.909466 0.534839 0.776609
H3 H 1.03073 0.311987 0.660272
H4 H 0.988674 0.301754 0.415208
H5 H 0.6622 0.710587 0.477157
H6 H 0.597176 0.579454 0.477437
H7 H 0.881317 0.810255 0.208009
H8 H 0.931228 0.692873 0.0341688
H9 H 0.766016 0.794978 0.380021
H10 H 0.867376 0.561473 0.0331468
H11 H 0.88924 0.298453 0.0633714
H12 H 0.849531 0.275991 -0.178442
H13 H 0.676379 0.547479 -0.00328968
H14 H 0.638034 0.52505 -0.246675
H15 H 0.775986 0.316442 -0.357982
H16 H 0.687104 0.409135 -0.42526
H17 H 0.811168 0.445576 0.364052
H18 H 0.65364 0.407533 0.209244
H19 H 0.479209 0.408949 0.262096
H20 H 0.419378 0.283177 0.192341
H21 H 0.553643 0.126975 0.392482
H22 H 0.456641 0.141628 0.258111
O1 O 0.560242 0.451379 0.536067
O2 O 0.951358 0.360331 0.203326

#END

#######################################################################
#
#                 Cambridge Crystallographic Data Centre
#                                CCDC 
#
#######################################################################
#
# If this CIF has been generated from an entry in the Cambridge 
# Structural Database, then it will include bibliographic, chemical, 
# crystal, experimental, refinement or atomic coordinate data resulting 
# from the CCDC's data processing and validation procedures.
#
#######################################################################

data_67
_database_code_depnum_ccdc_archive 'CCDC 1506427'
_symmetry_cell_setting           monoclinic
_symmetry_space_group_name_H-M   'C 2/c'
_symmetry_Int_Tables_number      15
_space_group_name_Hall           '-C 2yn'
loop_
_symmetry_equiv_pos_site_id
_symmetry_equiv_pos_as_xyz
1 x,y,z
2 -x,y,1/2-z
3 1/2+x,1/2+y,z
4 1/2-x,1/2+y,1/2-z
5 -x,-y,-z
6 x,-y,1/2+z
7 1/2-x,1/2-y,-z
8 1/2+x,1/2-y,1/2+z
_cell_length_a                   10.8
_cell_length_b                   19.4
_cell_length_c                   26.8
_cell_angle_alpha                90
_cell_angle_beta                 84.3
_cell_angle_gamma                90
_cell_volume                     5587.45
loop_
_atom_site_label
_atom_site_type_symbol
_atom_site_fract_x
_atom_site_fract_y
_atom_site_fract_z
C1 C 0.345558 0.830164 0.600217
C2 C 0.269481 0.797446 0.568447
C3 C 0.240241 0.728529 0.575939
C4 C 0.287879 0.690347 0.613994
C5 C 0.364258 0.724347 0.645418
C6 C 0.392379 0.793877 0.638793
C7 C 0.245084 0.616835 0.618878
C8 C 0.312851 0.502947 0.647236
C9 C 0.407416 0.454169 0.641585
C10 C 0.389402 0.388894 0.665787
C11 C 0.274239 0.374482 0.6949
C12 C 0.180497 0.425897 0.699287
C13 C 0.198546 0.48853 0.676567
C14 C 0.483082 0.337349 0.661791
C15 C 0.463243 0.274985 0.685321
C16 C 0.349124 0.260844 0.714036
C17 C 0.256639 0.309775 0.718643
C18 C 0.52749 0.468576 0.610709
C19 C 0.541638 0.449217 0.560554
C20 C 0.65567 0.461612 0.530646
C21 C 0.752925 0.492742 0.551026
C22 C 0.743358 0.513118 0.601853
C23 C 0.628976 0.500677 0.632167
C24 C 0.843682 0.544931 0.623367
C25 C 0.832492 0.563605 0.672923
C26 C 0.719855 0.550877 0.703107
C27 C 0.620613 0.520253 0.683331
C28 C 0.44597 0.372938 0.501795
C29 C 0.324938 0.34752 0.483707
C30 C 0.201733 0.352164 0.506283
C31 C 0.101979 0.325364 0.483067
C32 C 0.12252 0.293302 0.436827
C33 C 0.243671 0.287563 0.41375
C34 C 0.342178 0.314184 0.437199
Cl1 Cl 0.42347 0.683209 0.695714
Cl2 Cl 0.160848 0.389701 0.564704
N1 N 0.334151 0.568798 0.626606
N2 N 0.439143 0.419437 0.540101
H1 H 0.0438356 0.272788 0.41917
H2 H 0.00833321 0.3299 0.501848
H3 H 0.26144 0.262402 0.377664
H4 H 0.437815 0.309977 0.420416
H5 H 0.092811 0.415163 0.72164
H6 H 0.125985 0.527247 0.679873
H7 H 0.33479 0.211336 0.732423
H8 H 0.536212 0.236178 0.681776
H9 H 0.168261 0.299578 0.740674
H10 H 0.571188 0.347847 0.639802
H11 H 0.664512 0.445268 0.491972
H12 H 0.839883 0.502204 0.527833
H13 H 0.534479 0.510209 0.706825
H14 H 0.711692 0.565322 0.742372
H15 H 0.930158 0.554173 0.599793
H16 H 0.910108 0.587943 0.68904
H17 H 0.354402 0.427906 0.558981
H18 H 0.424279 0.584182 0.62151
H19 H 0.178476 0.702216 0.552587
H20 H 0.23218 0.825674 0.538378
H21 H 0.450325 0.818976 0.664211
H22 H 0.368424 0.884274 0.595197
O1 O 0.135308 0.602999 0.61598
O2 O 0.545182 0.353325 0.480282

#END

#######################################################################
#
#                 Cambridge Crystallographic Data Centre
#                                CCDC 
#
#######################################################################
#
# If this CIF has been generated from an entry in the Cambridge 
# Structural Database, then it will include bibliographic, chemical, 
# crystal, experimental, refinement or atomic coordinate data resulting 
# from the CCDC's data processing and validation procedures.
#
#######################################################################

data_68
_database_code_depnum_ccdc_archive 'CCDC 1506429'
_database_code_depnum_ccdc_archive 'CCDC 1506428'
_symmetry_cell_setting           monoclinic
_symmetry_space_group_name_H-M   'P 21/n'
_symmetry_Int_Tables_number      14
_space_group_name_Hall           '-P 2yn'
loop_
_symmetry_equiv_pos_site_id
_symmetry_equiv_pos_as_xyz
1 x,y,z
2 1/2-x,1/2+y,1/2-z
3 -x,-y,-z
4 1/2+x,1/2-y,1/2+z
_cell_length_a                   10.8
_cell_length_b                   19.4
_cell_length_c                   14.1
_cell_angle_alpha                90
_cell_angle_beta                 73.9
_cell_angle_gamma                90
_cell_volume                     2829.84
loop_
_atom_site_label
_atom_site_type_symbol
_atom_site_fract_x
_atom_site_fract_y
_atom_site_fract_z
C1 C 0.651401 0.0257598 0.660029
C2 C 0.564723 0.0801574 0.669969
C3 C 0.589097 0.132368 0.600049
C4 C 0.698496 0.131406 0.518258
C5 C 0.784607 0.0764637 0.509818
C6 C 0.761662 0.024141 0.580403
C7 C 0.709912 0.192427 0.450179
C8 C 0.752496 0.225 0.272985
C9 C 0.808248 0.201884 0.176782
C10 C 0.821292 0.248055 0.0954041
C11 C 0.777806 0.317393 0.11371
C12 C 0.722619 0.338434 0.212813
C13 C 0.709747 0.294178 0.29066
C14 C 0.877307 0.227376 -0.00415513
C15 C 0.889089 0.272939 -0.0808968
C16 C 0.84581 0.341475 -0.0625191
C17 C 0.791355 0.363051 0.0329793
C18 C 0.856321 0.129846 0.157753
C19 C 0.980506 0.112171 0.159926
C20 C 1.02574 0.0436151 0.139908
C21 C 0.947439 -0.00530777 0.116923
C22 C 0.821019 0.0102613 0.112418
C23 C 0.774763 0.0790042 0.132897
C24 C 0.740036 -0.0401914 0.0882845
C25 C 0.617738 -0.0238132 0.0843556
C26 C 0.571648 0.0440979 0.104671
C27 C 0.647832 0.0942362 0.128385
C28 C 1.17851 0.159122 0.195759
C29 C 1.24266 0.22688 0.203595
C30 C 1.19533 0.278732 0.273025
C31 C 1.26684 0.338117 0.275116
C32 C 1.38688 0.346348 0.207119
C33 C 1.43633 0.295041 0.137806
C34 C 1.36499 0.235798 0.137139
Cl1 Cl 0.926581 0.0718035 0.413679
Cl2 Cl 1.04593 0.270965 0.360531
N1 N 0.737511 0.17805 0.351179
N2 N 1.05899 0.164098 0.180623
H1 H 1.442 0.392842 0.208921
H2 H 1.22774 0.37718 0.330415
H3 H 1.53049 0.301036 0.0849609
H4 H 1.40333 0.194554 0.0852391
H5 H 0.689761 0.391289 0.227067
H6 H 0.668474 0.310798 0.366205
H7 H 0.855735 0.376894 -0.123952
H8 H 0.932072 0.256031 -0.156559
H9 H 0.757702 0.415709 0.0482169
H10 H 0.910559 0.174719 -0.0189993
H11 H 1.12202 0.0314047 0.143846
H12 H 0.982815 -0.0576596 0.101619
H13 H 0.611582 0.146336 0.143772
H14 H 0.474835 0.0568676 0.101472
H15 H 0.77679 -0.0922942 0.0728749
H16 H 0.556322 -0.0628531 0.0657281
H17 H 1.02153 0.212043 0.183298
H18 H 0.759925 0.128747 0.330188
H19 H 0.524343 0.176005 0.607519
H20 H 0.478751 0.0820192 0.732328
H21 H 0.831258 -0.0172559 0.572305
H22 H 0.634051 -0.0153415 0.714466
O1 O 0.68788 0.249935 0.485935
O2 O 1.23558 0.105236 0.198345

#END

#######################################################################
#
#                 Cambridge Crystallographic Data Centre
#                                CCDC 
#
#######################################################################
#
# If this CIF has been generated from an entry in the Cambridge 
# Structural Database, then it will include bibliographic, chemical, 
# crystal, experimental, refinement or atomic coordinate data resulting 
# from the CCDC's data processing and validation procedures.
#
#######################################################################

data_69
_database_code_depnum_ccdc_archive 'CCDC 1506429'
_database_code_depnum_ccdc_archive 'CCDC 1506428'
_symmetry_cell_setting           monoclinic
_symmetry_space_group_name_H-M   'P 21/n'
_symmetry_Int_Tables_number      14
_space_group_name_Hall           '-P 2yn'
loop_
_symmetry_equiv_pos_site_id
_symmetry_equiv_pos_as_xyz
1 x,y,z
2 1/2-x,1/2+y,1/2-z
3 -x,-y,-z
4 1/2+x,1/2-y,1/2+z
_cell_length_a                   10.8
_cell_length_b                   19.4
_cell_length_c                   14.1
_cell_angle_alpha                90
_cell_angle_beta                 73.3
_cell_angle_gamma                90
_cell_volume                     2830.4
loop_
_atom_site_label
_atom_site_type_symbol
_atom_site_fract_x
_atom_site_fract_y
_atom_site_fract_z
C1 C 0.152744 0.525867 0.155695
C2 C 0.0641673 0.579551 0.166059
C3 C 0.0875882 0.631712 0.0962365
C4 C 0.198021 0.631439 0.0142826
C5 C 0.285984 0.577184 0.00535049
C6 C 0.263913 0.524909 0.0758018
C7 C 0.208203 0.692348 -0.0535639
C8 C 0.250654 0.724571 -0.230394
C9 C 0.305637 0.701022 -0.326478
C10 C 0.318447 0.746942 -0.407768
C11 C 0.275596 0.816445 -0.389491
C12 C 0.221324 0.837919 -0.290492
C13 C 0.20864 0.793908 -0.212697
C14 C 0.373613 0.725841 -0.507237
C15 C 0.385149 0.771152 -0.583926
C16 C 0.342478 0.839846 -0.565581
C17 C 0.288885 0.861832 -0.470173
C18 C 0.353348 0.628869 -0.345346
C19 C 0.477894 0.611084 -0.343731
C20 C 0.5228 0.542337 -0.362611
C21 C 0.443698 0.49323 -0.383832
C22 C 0.316838 0.508862 -0.387677
C23 C 0.270972 0.577822 -0.368358
C24 C 0.234962 0.458233 -0.409949
C25 C 0.112211 0.474654 -0.413177
C26 C 0.0665153 0.542784 -0.393997
C27 C 0.143562 0.593094 -0.372093
C28 C 0.675198 0.657925 -0.307023
C29 C 0.740828 0.725633 -0.301458
C30 C 0.693517 0.777912 -0.232665
C31 C 0.766011 0.83714 -0.231699
C32 C 0.887083 0.844688 -0.300087
C33 C 0.936542 0.792892 -0.368698
C34 C 0.864191 0.733793 -0.368299
Cl1 Cl 0.429053 0.57332 -0.0912089
Cl2 Cl 0.5428 0.770917 -0.144916
N1 N 0.235838 0.677864 -0.15223
N2 N 0.557526 0.663166 -0.325199
H1 H 0.943006 0.891046 -0.299153
H2 H 0.726882 0.876615 -0.176971
H3 H 1.03152 0.798365 -0.421818
H4 H 0.902545 0.692213 -0.419707
H5 H 0.189042 0.89091 -0.276286
H6 H 0.168015 0.810803 -0.137229
H7 H 0.352198 0.875062 -0.626968
H8 H 0.42745 0.753922 -0.659516
H9 H 0.255726 0.914617 -0.454973
H10 H 0.406363 0.673054 -0.522038
H11 H 0.619347 0.530081 -0.359022
H12 H 0.478724 0.440703 -0.398226
H13 H 0.107649 0.645367 -0.357555
H14 H -0.030663 0.555574 -0.396628
H15 H 0.271384 0.405956 -0.424489
H16 H 0.0501281 0.43547 -0.430379
H17 H 0.521671 0.711319 -0.325085
H18 H 0.258361 0.628523 -0.173083
H19 H 0.0213126 0.674804 0.103995
H20 H -0.0225622 0.580873 0.228606
H21 H 0.334912 0.484055 0.0673661
H22 H 0.136147 0.484804 0.210019
O1 O 0.185717 0.749865 -0.0178834
O2 O 0.729453 0.60385 -0.300006

#END

#######################################################################
#
#                 Cambridge Crystallographic Data Centre
#                                CCDC 
#
#######################################################################
#
# If this CIF has been generated from an entry in the Cambridge 
# Structural Database, then it will include bibliographic, chemical, 
# crystal, experimental, refinement or atomic coordinate data resulting 
# from the CCDC's data processing and validation procedures.
#
#######################################################################

data_70
_database_code_depnum_ccdc_archive 'CCDC 1506430'
_symmetry_cell_setting           triclinic
_symmetry_space_group_name_H-M   'P -1'
_symmetry_Int_Tables_number      2
_space_group_name_Hall           '-P 1'
loop_
_symmetry_equiv_pos_site_id
_symmetry_equiv_pos_as_xyz
1 x,y,z
2 -x,-y,-z
_cell_length_a                   11.0
_cell_length_b                   11.6
_cell_length_c                   20.8
_cell_angle_alpha                111.5
_cell_angle_beta                 121.7
_cell_angle_gamma                112.9
_cell_volume                     1422.27
loop_
_atom_site_label
_atom_site_type_symbol
_atom_site_fract_x
_atom_site_fract_y
_atom_site_fract_z
C1 C 0.225771 0.781308 0.938419
C2 C 0.21283 0.700617 0.863229
C3 C 0.213168 0.757284 0.815087
C4 C 0.224444 0.893265 0.839158
C5 C 0.240656 0.974364 0.916344
C6 C 0.241576 0.919103 0.965672
C7 C 0.227639 0.941686 0.781672
C8 C 0.117159 1.04809 0.703803
C9 C 0.0198128 1.10208 0.688035
C10 C 0.0270024 1.18204 0.649888
C11 C 0.135803 1.20784 0.629542
C12 C 0.233685 1.1523 0.647706
C13 C 0.225616 1.07464 0.683477
C14 C -0.0716068 1.2375 0.631234
C15 C -0.0623744 1.31394 0.594555
C16 C 0.0455251 1.33927 0.574552
C17 C 0.142508 1.28708 0.591828
C18 C -0.0946958 1.07625 0.708933
C19 C -0.306031 0.911504 0.626722
C20 C -0.417443 0.885294 0.645067
C21 C -0.317266 1.02467 0.744119
C22 C -0.103644 1.19578 0.829797
C23 C 0.00935604 1.22222 0.811901
C24 C 0.00035704 1.34007 0.932359
C25 C 0.207967 1.5046 1.01451
C26 C 0.319971 1.53116 0.996943
C27 C 0.223497 1.3939 0.898279
C28 C -0.594255 0.593359 0.439267
C29 C -0.651837 0.494075 0.340898
C30 C -0.676573 0.53956 0.284595
C31 C -0.730027 0.440921 0.194186
C32 C -0.757293 0.296128 0.159714
C33 C -0.733902 0.248333 0.214456
C34 C -0.6828 0.346352 0.303739
Cl1 Cl 0.271037 1.15383 0.959257
Cl2 Cl -0.648441 0.717416 0.322875
N1 N 0.11091 0.971444 0.742303
N2 N -0.404197 0.773926 0.525746
H1 H -0.797982 0.220208 0.0894996
H2 H -0.750221 0.478368 0.151548
H3 H -0.755901 0.134848 0.187523
H4 H -0.666968 0.309378 0.346435
H5 H 0.31706 1.17168 0.632462
H6 H 0.300787 1.03254 0.697023
H7 H 0.0514537 1.39995 0.5456
H8 H -0.138891 1.35545 0.580842
H9 H 0.226208 1.30571 0.576785
H10 H -0.15474 1.21885 0.646498
H11 H -0.57998 0.753983 0.580155
H12 H -0.402967 1.00438 0.757975
H13 H 0.310664 1.41525 0.885393
H14 H 0.484154 1.66154 1.06212
H15 H -0.0876882 1.3178 0.944826
H16 H 0.286376 1.61439 1.09294
H17 H -0.320465 0.816484 0.516503
H18 H 0.0314653 0.959336 0.755122
H19 H 0.206898 0.698639 0.757693
H20 H 0.202721 0.594153 0.842298
H21 H 0.25619 0.986059 1.02577
H22 H 0.225869 0.738729 0.977001
O1 O 0.331744 0.95056 0.772665
O2 O -0.70502 0.514276 0.440195

#END

#######################################################################
#
#                 Cambridge Crystallographic Data Centre
#                                CCDC 
#
#######################################################################
#
# If this CIF has been generated from an entry in the Cambridge 
# Structural Database, then it will include bibliographic, chemical, 
# crystal, experimental, refinement or atomic coordinate data resulting 
# from the CCDC's data processing and validation procedures.
#
#######################################################################

data_71
_database_code_depnum_ccdc_archive 'CCDC 1506431'
_symmetry_cell_setting           triclinic
_symmetry_space_group_name_H-M   'P -1'
_symmetry_Int_Tables_number      2
_space_group_name_Hall           '-P 1'
loop_
_symmetry_equiv_pos_site_id
_symmetry_equiv_pos_as_xyz
1 x,y,z
2 -x,-y,-z
_cell_length_a                   15.0
_cell_length_b                   10.8
_cell_length_c                   9.3
_cell_angle_alpha                69.7
_cell_angle_beta                 88.4
_cell_angle_gamma                92.7
_cell_volume                     1408.72
loop_
_atom_site_label
_atom_site_type_symbol
_atom_site_fract_x
_atom_site_fract_y
_atom_site_fract_z
C1 C 0.943569 0.373287 0.777177
C2 C 1.01737 0.381595 0.680033
C3 C 1.04506 0.267392 0.659541
C4 C 0.999401 0.143897 0.732585
C5 C 0.924941 0.137817 0.829491
C6 C 0.897646 0.251553 0.85228
C7 C 1.02877 0.0247924 0.699023
C8 C 1.17306 -0.0682137 0.656424
C9 C 1.26497 -0.0568766 0.670882
C10 C 1.32108 -0.142179 0.626338
C11 C 1.28223 -0.239777 0.571407
C12 C 1.1885 -0.248263 0.560928
C13 C 1.13489 -0.165521 0.601617
C14 C 1.41539 -0.13282 0.633407
C15 C 1.46763 -0.216238 0.590018
C16 C 1.42884 -0.313361 0.537046
C17 C 1.33792 -0.324393 0.527938
C18 C 1.30563 0.0484755 0.722527
C19 C 1.31243 0.179802 0.624153
C20 C 1.35166 0.280932 0.671931
C21 C 1.38329 0.250228 0.815591
C22 C 1.37841 0.118077 0.920085
C23 C 1.33939 0.0161689 0.872745
C24 C 1.41091 0.0849801 1.06921
C25 C 1.4049 -0.0438862 1.16887
C26 C 1.36566 -0.144922 1.12287
C27 C 1.33365 -0.115835 0.978725
C28 C 1.25776 0.333491 0.38576
C29 C 1.24842 0.358747 0.217622
C30 C 1.30923 0.445658 0.108296
C31 C 1.29523 0.481738 -0.0475432
C32 C 1.21865 0.432653 -0.0954934
C33 C 1.15653 0.347856 0.011689
C34 C 1.17134 0.312069 0.167253
Cl1 Cl 0.865925 -0.0111167 0.930191
Cl2 Cl 1.4056 0.507541 0.165738
N1 N 1.12001 0.0176699 0.698954
N2 N 1.28627 0.212698 0.471773
H1 H 1.2077 0.461404 -0.217242
H2 H 1.34411 0.548135 -0.12991
H3 H 1.09641 0.310205 -0.0253607
H4 H 1.12254 0.247072 0.25159
H5 H 1.15867 -0.32268 0.51947
H6 H 1.06315 -0.173113 0.595044
H7 H 1.471 -0.378717 0.503394
H8 H 1.53962 -0.207295 0.596546
H9 H 1.30707 -0.398364 0.486796
H10 H 1.44611 -0.0586978 0.674105
H11 H 1.35585 0.382316 0.593181
H12 H 1.41344 0.328315 0.850675
H13 H 1.30332 -0.194054 0.944354
H14 H 1.36056 -0.246645 1.20228
H15 H 1.44065 0.163909 1.10334
H16 H 1.43001 -0.0682827 1.28308
H17 H 1.28859 0.141957 0.423559
H18 H 1.15464 0.0812915 0.738208
H19 H 1.10258 0.275494 0.582897
H20 H 1.05401 0.475734 0.620581
H21 H 0.840456 0.243491 0.92943
H22 H 0.921291 0.461442 0.795198
O1 O 0.976648 -0.0543658 0.673615
O2 O 1.23993 0.419304 0.437975

#END

#######################################################################
#
#                 Cambridge Crystallographic Data Centre
#                                CCDC 
#
#######################################################################
#
# If this CIF has been generated from an entry in the Cambridge 
# Structural Database, then it will include bibliographic, chemical, 
# crystal, experimental, refinement or atomic coordinate data resulting 
# from the CCDC's data processing and validation procedures.
#
#######################################################################

data_72
_database_code_depnum_ccdc_archive 'CCDC 1506432'
_symmetry_cell_setting           monoclinic
_symmetry_space_group_name_H-M   'P 21/a'
_symmetry_Int_Tables_number      14
_space_group_name_Hall           '-P 2yab'
loop_
_symmetry_equiv_pos_site_id
_symmetry_equiv_pos_as_xyz
1 x,y,z
2 1/2-x,1/2+y,-z
3 -x,-y,-z
4 1/2+x,1/2-y,z
_cell_length_a                   20.3
_cell_length_b                   10.4
_cell_length_c                   13.7
_cell_angle_alpha                90
_cell_angle_beta                 79.6
_cell_angle_gamma                90
_cell_volume                     2852.64
loop_
_atom_site_label
_atom_site_type_symbol
_atom_site_fract_x
_atom_site_fract_y
_atom_site_fract_z
C1 C 0.580507 0.668311 0.916681
C2 C 0.52327 0.726782 0.968881
C3 C 0.498689 0.689749 1.066
C4 C 0.529852 0.59373 1.11284
C5 C 0.586981 0.534756 1.05835
C6 C 0.612065 0.571968 0.961159
C7 C 0.503487 0.561287 1.21946
C8 C 0.399256 0.571152 1.34321
C9 C 0.341539 0.645244 1.36263
C10 C 0.30595 0.656634 1.46227
C11 C 0.330821 0.593357 1.54056
C12 C 0.389998 0.51923 1.51684
C13 C 0.423508 0.507596 1.42125
C14 C 0.246841 0.731454 1.48664
C15 C 0.214411 0.74295 1.58339
C16 C 0.239034 0.680039 1.66065
C17 C 0.295998 0.606705 1.63933
C18 C 0.317605 0.715082 1.2807
C19 C 0.336594 0.84148 1.25833
C20 C 0.313124 0.907424 1.18057
C21 C 0.270666 0.847273 1.12826
C22 C 0.249111 0.719568 1.14909
C23 C 0.272741 0.652641 1.22685
C24 C 0.205124 0.65711 1.09529
C25 C 0.184872 0.533164 1.11705
C26 C 0.208012 0.466718 1.19402
C27 C 0.250764 0.524633 1.24757
C28 C 0.40785 1.02018 1.30184
C29 C 0.432101 1.06998 1.39186
C30 C 0.489275 1.14738 1.38518
C31 C 0.506942 1.20065 1.46996
C32 C 0.46727 1.1796 1.56243
C33 C 0.409957 1.10449 1.57062
C34 C 0.392872 1.05072 1.48589
Cl1 Cl 0.627516 0.4101 1.10694
Cl2 Cl 0.542527 1.17495 1.27319
N1 N 0.434588 0.559981 1.24563
N2 N 0.378942 0.900597 1.31464
H1 H 0.481433 1.22225 1.62792
H2 H 0.552023 1.25834 1.4626
H3 H 0.378447 1.08818 1.6424
H4 H 0.347343 0.994135 1.49217
H5 H 0.408855 0.470691 1.57638
H6 H 0.46906 0.452025 1.40362
H7 H 0.212761 0.689655 1.73671
H8 H 0.169168 0.80042 1.60054
H9 H 0.31542 0.557712 1.69819
H10 H 0.227323 0.779132 1.42741
H11 H 0.330013 1.00454 1.16343
H12 H 0.252897 0.898551 1.06898
H13 H 0.268078 0.472926 1.30691
H14 H 0.191745 0.368768 1.21116
H15 H 0.187622 0.709476 1.03629
H16 H 0.151091 0.486066 1.07539
H17 H 0.387019 0.849881 1.37429
H18 H 0.408799 0.581593 1.19126
H19 H 0.455327 0.739146 1.10744
H20 H 0.498371 0.80242 0.935044
H21 H 0.656224 0.524283 0.920886
H22 H 0.600681 0.696776 0.840937
O1 O 0.540735 0.544818 1.27866
O2 O 0.410998 1.08384 1.22661

#END

#######################################################################
#
#                 Cambridge Crystallographic Data Centre
#                                CCDC 
#
#######################################################################
#
# If this CIF has been generated from an entry in the Cambridge 
# Structural Database, then it will include bibliographic, chemical, 
# crystal, experimental, refinement or atomic coordinate data resulting 
# from the CCDC's data processing and validation procedures.
#
#######################################################################

data_73
_database_code_depnum_ccdc_archive 'CCDC 1506433'
_symmetry_cell_setting           triclinic
_symmetry_space_group_name_H-M   'P -1'
_symmetry_Int_Tables_number      2
_space_group_name_Hall           '-P 1'
loop_
_symmetry_equiv_pos_site_id
_symmetry_equiv_pos_as_xyz
1 x,y,z
2 -x,-y,-z
_cell_length_a                   10.6
_cell_length_b                   14.8
_cell_length_c                   10.6
_cell_angle_alpha                83.9
_cell_angle_beta                 58.2
_cell_angle_gamma                89.2
_cell_volume                     1410.25
loop_
_atom_site_label
_atom_site_type_symbol
_atom_site_fract_x
_atom_site_fract_y
_atom_site_fract_z
C1 C 0.131771 0.10183 0.0959398
C2 C 0.089271 0.125814 -0.00640282
C3 C 0.148841 0.0828837 -0.134798
C4 C 0.249637 0.0144198 -0.163783
C5 C 0.291351 -0.00835379 -0.0597056
C6 C 0.233571 0.0353645 0.0686959
C7 C 0.300266 -0.0254826 -0.30729
C8 C 0.352945 -0.170431 -0.420557
C9 C 0.337236 -0.264655 -0.386162
C10 C 0.372908 -0.321106 -0.500874
C11 C 0.423228 -0.280514 -0.649087
C12 C 0.438088 -0.184655 -0.678361
C13 C 0.404628 -0.130503 -0.568717
C14 C 0.360248 -0.417417 -0.472599
C15 C 0.39455 -0.470058 -0.584807
C16 C 0.443664 -0.429634 -0.731147
C17 C 0.457705 -0.33671 -0.762211
C18 C 0.291511 -0.307413 -0.233163
C19 C 0.397023 -0.316886 -0.19354
C20 C 0.356643 -0.358126 -0.0488867
C21 C 0.213466 -0.38826 0.0530433
C22 C 0.102168 -0.380016 0.0183086
C23 C 0.142062 -0.339231 -0.126804
C24 C -0.0464247 -0.410956 0.122798
C25 C -0.152211 -0.402079 0.0860599
C26 C -0.11312 -0.361518 -0.0574478
C27 C 0.030194 -0.330853 -0.161306
C28 C 0.649038 -0.264754 -0.269022
C29 C 0.799433 -0.236047 -0.404538
C30 C 0.91192 -0.296782 -0.468533
C31 C 1.05404 -0.267111 -0.584417
C32 C 1.08513 -0.175078 -0.636435
C33 C 0.975 -0.113209 -0.572766
C34 C 0.833475 -0.143698 -0.456924
Cl1 Cl 0.419882 -0.0898916 -0.0849445
Cl2 Cl 0.874572 -0.412136 -0.404357
N1 N 0.315312 -0.117339 -0.304621
N2 N 0.545487 -0.289749 -0.29956
H1 H 1.19613 -0.151896 -0.726767
H2 H 1.13888 -0.316084 -0.632402
H3 H 0.9993 -0.0412797 -0.612652
H4 H 0.747282 -0.0957462 -0.405408
H5 H 0.477339 -0.153396 -0.791315
H6 H 0.414692 -0.0572954 -0.591801
H7 H 0.470384 -0.472177 -0.818664
H8 H 0.38384 -0.543618 -0.560704
H9 H 0.495776 -0.304656 -0.874487
H10 H 0.32245 -0.449199 -0.36044
H11 H 0.440589 -0.364263 -0.0208219
H12 H 0.183965 -0.41969 0.163273
H13 H 0.0596845 -0.299714 -0.271548
H14 H -0.197192 -0.35451 -0.0859826
H15 H -0.0751182 -0.44196 0.233008
H16 H -0.265888 -0.426098 0.167022
H17 H 0.573584 -0.278105 -0.40734
H18 H 0.28999 -0.152912 -0.206458
H19 H 0.119612 0.10144 -0.217615
H20 H 0.0104141 0.17806 0.0135461
H21 H 0.269551 0.0167319 0.146114
H22 H 0.086661 0.135061 0.196793
O1 O 0.317957 0.024503 -0.415509
O2 O 0.626447 -0.263001 -0.14399

#END

#######################################################################
#
#                 Cambridge Crystallographic Data Centre
#                                CCDC 
#
#######################################################################
#
# If this CIF has been generated from an entry in the Cambridge 
# Structural Database, then it will include bibliographic, chemical, 
# crystal, experimental, refinement or atomic coordinate data resulting 
# from the CCDC's data processing and validation procedures.
#
#######################################################################

data_74
_database_code_depnum_ccdc_archive 'CCDC 1506434'
_symmetry_cell_setting           triclinic
_symmetry_space_group_name_H-M   'P -1'
_symmetry_Int_Tables_number      2
_space_group_name_Hall           '-P 1'
loop_
_symmetry_equiv_pos_site_id
_symmetry_equiv_pos_as_xyz
1 x,y,z
2 -x,-y,-z
_cell_length_a                   10.2
_cell_length_b                   17.6
_cell_length_c                   10.6
_cell_angle_alpha                54.8
_cell_angle_beta                 116.6
_cell_angle_gamma                104.7
_cell_volume                     1394.6
loop_
_atom_site_label
_atom_site_type_symbol
_atom_site_fract_x
_atom_site_fract_y
_atom_site_fract_z
C1 C 0.0351019 0.779852 0.064468
C2 C -0.100134 0.818608 -0.0621372
C3 C -0.224428 0.792856 -0.0242546
C4 C -0.217201 0.728809 0.139258
C5 C -0.0797756 0.690649 0.264964
C6 C 0.0451537 0.715834 0.227587
C7 C -0.354211 0.703806 0.175373
C8 C -0.61639 0.668397 0.0512199
C9 C -0.728213 0.690481 -0.102318
C10 C -0.874601 0.662369 -0.112164
C11 C -0.904253 0.61242 0.0360552
C12 C -0.786742 0.591944 0.189071
C13 C -0.645858 0.618405 0.198495
C14 C -0.992544 0.682646 -0.264985
C15 C -1.13261 0.654818 -0.270366
C16 C -1.16194 0.60545 -0.123805
C17 C -1.0499 0.58482 0.0259757
C18 C -0.689137 0.743953 -0.252187
C19 C -0.681141 0.840544 -0.337991
C20 C -0.633485 0.89094 -0.472969
C21 C -0.59209 0.844299 -0.517264
C22 C -0.595444 0.746218 -0.43211
C23 C -0.644045 0.695228 -0.296853
C24 C -0.551482 0.697694 -0.476494
C25 C -0.554665 0.60244 -0.391019
C26 C -0.602439 0.551797 -0.257104
C27 C -0.646091 0.59676 -0.211054
C28 C -0.739601 0.978085 -0.360446
C29 C -0.786427 1.002 -0.271378
C30 C -0.72701 0.966311 -0.100027
C31 C -0.781193 0.994667 -0.0338499
C32 C -0.896233 1.0582 -0.137623
C33 C -0.956405 1.09469 -0.308341
C34 C -0.900833 1.06697 -0.37355
Cl1 Cl -0.0586312 0.607813 0.470617
Cl2 Cl -0.580333 0.888179 0.0389042
N1 N -0.472721 0.69256 0.0571245
N2 N -0.721771 0.885165 -0.286481
H1 H -0.938006 1.07946 -0.0845759
H2 H -0.731842 0.966683 0.0990294
H3 H -1.04583 1.14473 -0.390255
H4 H -0.943944 1.09561 -0.506524
H5 H -0.809859 0.553773 0.301604
H6 H -0.55651 0.603433 0.315174
H7 H -1.27322 0.58387 -0.129999
H8 H -1.22172 0.670842 -0.388414
H9 H -1.07133 0.546812 0.139548
H10 H -0.97014 0.720464 -0.377798
H11 H -0.631871 0.965961 -0.539167
H12 H -0.555516 0.883338 -0.620547
H13 H -0.683415 0.557302 -0.108494
H14 H -0.604945 0.476443 -0.189953
H15 H -0.514928 0.737515 -0.579851
H16 H -0.520619 0.565865 -0.425969
H17 H -0.74255 0.841392 -0.181255
H18 H -0.455941 0.702799 -0.0383814
H19 H -0.329158 0.825147 -0.123197
H20 H -0.109095 0.869046 -0.189809
H21 H 0.149652 0.684435 0.327446
H22 H 0.133357 0.799179 0.0369571
O1 O -0.35829 0.695134 0.295856
O2 O -0.728735 1.03883 -0.493472

#END

#######################################################################
#
#                 Cambridge Crystallographic Data Centre
#                                CCDC 
#
#######################################################################
#
# If this CIF has been generated from an entry in the Cambridge 
# Structural Database, then it will include bibliographic, chemical, 
# crystal, experimental, refinement or atomic coordinate data resulting 
# from the CCDC's data processing and validation procedures.
#
#######################################################################

data_75
_database_code_depnum_ccdc_archive 'CCDC 1506435'
_symmetry_cell_setting           monoclinic
_symmetry_space_group_name_H-M   'P 21/c'
_symmetry_Int_Tables_number      14
_space_group_name_Hall           '-P 2ybc'
loop_
_symmetry_equiv_pos_site_id
_symmetry_equiv_pos_as_xyz
1 x,y,z
2 -x,1/2+y,1/2-z
3 -x,-y,-z
4 x,1/2-y,1/2+z
_cell_length_a                   12.0
_cell_length_b                   18.0
_cell_length_c                   13.9
_cell_angle_alpha                90
_cell_angle_beta                 116.5
_cell_angle_gamma                90
_cell_volume                     2698.51
loop_
_atom_site_label
_atom_site_type_symbol
_atom_site_fract_x
_atom_site_fract_y
_atom_site_fract_z
C1 C 0.975905 0.380993 0.930843
C2 C 0.969814 0.419439 0.842078
C3 C 1.06082 0.471405 0.855026
C4 C 1.15863 0.486844 0.955821
C5 C 1.16298 0.447394 1.04413
C6 C 1.07265 0.394755 1.03169
C7 C 1.25289 0.545337 0.966739
C8 C 1.3735 0.593669 0.877944
C9 C 1.33835 0.632944 0.783363
C10 C 1.42684 0.679294 0.769878
C11 C 1.54963 0.684978 0.855221
C12 C 1.58002 0.645453 0.951648
C13 C 1.49448 0.600913 0.963004
C14 C 1.39711 0.721411 0.675493
C15 C 1.48457 0.765463 0.665376
C16 C 1.60638 0.770022 0.749177
C17 C 1.63768 0.730719 0.84212
C18 C 1.20674 0.631376 0.699525
C19 C 1.17011 0.594617 0.603233
C20 C 1.04714 0.599861 0.520704
C21 C 0.961028 0.641821 0.535241
C22 C 0.992738 0.679215 0.633518
C23 C 1.11677 0.673997 0.717288
C24 C 0.903756 0.721721 0.650103
C25 C 0.935185 0.757651 0.745604
C26 C 1.0574 0.75246 0.828495
C27 C 1.14612 0.712009 0.814795
C28 C 1.30248 0.484068 0.636155
C29 C 1.38882 0.444349 0.601833
C30 C 1.36625 0.430271 0.495859
C31 C 1.4516 0.39158 0.472717
C32 C 1.56184 0.366587 0.555671
C33 C 1.58585 0.379252 0.661632
C34 C 1.49942 0.417061 0.683623
Cl1 Cl 1.28298 0.4594 1.17219
Cl2 Cl 1.22836 0.457252 0.386203
N1 N 1.28729 0.544037 0.885763
N2 N 1.25505 0.549137 0.584848
H1 H 1.62823 0.336729 0.537077
H2 H 1.43042 0.381023 0.38973
H3 H 1.67128 0.359409 0.726981
H4 H 1.51541 0.426473 0.765708
H5 H 1.6731 0.650789 1.01688
H6 H 1.51711 0.570629 1.03667
H7 H 1.67473 0.804967 0.740164
H8 H 1.45966 0.797344 0.59244
H9 H 1.7309 0.734298 0.907657
H10 H 1.30324 0.718988 0.611076
H11 H 1.02272 0.569355 0.446755
H12 H 0.866576 0.646112 0.471916
H13 H 1.23922 0.708006 0.879896
H14 H 1.08175 0.780439 0.904288
H15 H 0.809849 0.725165 0.585616
H16 H 0.866192 0.789919 0.757703
H17 H 1.2726 0.562473 0.522609
H18 H 1.25262 0.505807 0.825814
H19 H 1.05497 0.502227 0.785891
H20 H 0.894553 0.409177 0.762993
H21 H 1.07941 0.364731 1.10157
H22 H 0.905653 0.340049 0.922075
O1 O 1.29244 0.590737 1.03935
O2 O 1.28054 0.458343 0.707239

#END

#######################################################################
#
#                 Cambridge Crystallographic Data Centre
#                                CCDC 
#
#######################################################################
#
# If this CIF has been generated from an entry in the Cambridge 
# Structural Database, then it will include bibliographic, chemical, 
# crystal, experimental, refinement or atomic coordinate data resulting 
# from the CCDC's data processing and validation procedures.
#
#######################################################################

data_76
_database_code_depnum_ccdc_archive 'CCDC 1506436'
_symmetry_cell_setting           monoclinic
_symmetry_space_group_name_H-M   'P 21/c'
_symmetry_Int_Tables_number      14
_space_group_name_Hall           '-P 2ybc'
loop_
_symmetry_equiv_pos_site_id
_symmetry_equiv_pos_as_xyz
1 x,y,z
2 -x,1/2+y,1/2-z
3 -x,-y,-z
4 x,1/2-y,1/2+z
_cell_length_a                   10.4
_cell_length_b                   14.9
_cell_length_c                   18.9
_cell_angle_alpha                90
_cell_angle_beta                 99.8
_cell_angle_gamma                90
_cell_volume                     2894.56
loop_
_atom_site_label
_atom_site_type_symbol
_atom_site_fract_x
_atom_site_fract_y
_atom_site_fract_z
C1 C 0.388286 0.248457 0.729186
C2 C 0.369016 0.270729 0.656866
C3 C 0.390941 0.358188 0.636661
C4 C 0.433778 0.4244 0.687566
C5 C 0.453063 0.400586 0.760118
C6 C 0.429705 0.31335 0.780768
C7 C 0.463881 0.51632 0.662591
C8 C 0.37559 0.635759 0.579482
C9 C 0.26916 0.69297 0.570018
C10 C 0.280538 0.778459 0.536685
C11 C 0.399251 0.802177 0.513023
C12 C 0.504505 0.740726 0.523841
C13 C 0.493609 0.65989 0.556239
C14 C 0.177239 0.841889 0.526955
C15 C 0.190476 0.923231 0.49487
C16 C 0.307395 0.945819 0.470749
C17 C 0.409632 0.886333 0.479949
C18 C 0.144297 0.670071 0.59439
C19 C 0.0342964 0.647301 0.544474
C20 C -0.086937 0.630208 0.566765
C21 C -0.0967253 0.63575 0.637783
C22 C 0.0115318 0.658829 0.690447
C23 C 0.133459 0.676963 0.668367
C24 C 0.00180494 0.664768 0.763959
C25 C 0.108141 0.687478 0.814128
C26 C 0.228957 0.705426 0.792476
C27 C 0.241442 0.700556 0.721554
C28 C -0.0286041 0.593144 0.41952
C29 C 0.0164527 0.587259 0.347874
C30 C 0.144631 0.582949 0.334056
C31 C 0.169822 0.573912 0.264448
C32 C 0.0674159 0.568722 0.207124
C33 C -0.0607188 0.571142 0.219469
C34 C -0.084542 0.579391 0.288944
Cl1 Cl 0.501489 0.478933 0.827017
Cl2 Cl 0.281319 0.584847 0.401692
N1 N 0.367843 0.550646 0.610446
N2 N 0.0463452 0.643014 0.471648
H1 H 0.0882161 0.561982 0.153108
H2 H 0.270311 0.570395 0.256032
H3 H -0.141739 0.566129 0.175221
H4 H -0.183459 0.579548 0.30019
H5 H 0.594963 0.758637 0.505848
H6 H 0.574614 0.613329 0.565159
H7 H 0.316436 1.01026 0.445358
H8 H 0.110138 0.970727 0.488266
H9 H 0.500729 0.903031 0.462122
H10 H 0.0871289 0.82571 0.545829
H11 H -0.169787 0.611813 0.526843
H12 H -0.189923 0.622378 0.654415
H13 H 0.334896 0.714486 0.705603
H14 H 0.313047 0.723144 0.8323
H15 H -0.0918695 0.650834 0.779852
H16 H 0.0997592 0.691644 0.870401
H17 H 0.132398 0.66586 0.460673
H18 H 0.277726 0.523677 0.606639
H19 H 0.377179 0.376041 0.580267
H20 H 0.336993 0.220369 0.616321
H21 H 0.444036 0.29706 0.837367
H22 H 0.371081 0.180486 0.745876
O1 O 0.56568 0.554975 0.684771
O2 O -0.130822 0.556693 0.426734

#END

#######################################################################
#
#                 Cambridge Crystallographic Data Centre
#                                CCDC 
#
#######################################################################
#
# If this CIF has been generated from an entry in the Cambridge 
# Structural Database, then it will include bibliographic, chemical, 
# crystal, experimental, refinement or atomic coordinate data resulting 
# from the CCDC's data processing and validation procedures.
#
#######################################################################

data_77
_database_code_depnum_ccdc_archive 'CCDC 1506437'
_symmetry_cell_setting           monoclinic
_symmetry_space_group_name_H-M   'P 21/a'
_symmetry_Int_Tables_number      14
_space_group_name_Hall           '-P 2yab'
loop_
_symmetry_equiv_pos_site_id
_symmetry_equiv_pos_as_xyz
1 x,y,z
2 1/2-x,1/2+y,-z
3 -x,-y,-z
4 1/2+x,1/2-y,z
_cell_length_a                   15.3
_cell_length_b                   18.9
_cell_length_c                   10.0
_cell_angle_alpha                90
_cell_angle_beta                 73.3
_cell_angle_gamma                90
_cell_volume                     2768.95
loop_
_atom_site_label
_atom_site_type_symbol
_atom_site_fract_x
_atom_site_fract_y
_atom_site_fract_z
C1 C 0.407932 0.933949 0.674622
C2 C 0.385938 0.975851 0.574889
C3 C 0.37386 1.04818 0.597369
C4 C 0.384376 1.08025 0.717685
C5 C 0.406029 1.03695 0.817347
C6 C 0.417473 0.964345 0.795847
C7 C 0.374797 1.15884 0.734276
C8 C 0.283253 1.25995 0.694676
C9 C 0.345305 1.31089 0.625287
C10 C 0.316916 1.38369 0.637311
C11 C 0.226165 1.40235 0.716652
C12 C 0.165014 1.34805 0.782266
C13 C 0.193066 1.27909 0.772014
C14 C 0.376634 1.43891 0.570681
C15 C 0.348363 1.50825 0.583504
C16 C 0.258839 1.52639 0.662835
C17 C 0.199011 1.47429 0.727667
C18 C 0.438859 1.29393 0.533181
C19 C 0.515019 1.30715 0.579672
C20 C 0.604757 1.29941 0.489056
C21 C 0.617136 1.27791 0.354512
C22 C 0.541942 1.26302 0.302998
C23 C 0.45121 1.27173 0.393278
C24 C 0.554406 1.24063 0.164033
C25 C 0.480803 1.22757 0.114879
C26 C 0.391062 1.23681 0.203478
C27 C 0.37659 1.25832 0.338907
C28 C 0.552047 1.37125 0.773253
C29 C 0.503752 1.39226 0.921221
C30 C 0.548658 1.40541 1.02247
C31 C 0.500287 1.42699 1.15614
C32 C 0.406116 1.43664 1.19093
C33 C 0.360035 1.42446 1.09204
C34 C 0.408651 1.40242 0.959274
Cl1 Cl 0.415838 1.07047 0.973281
Cl2 Cl 0.665703 1.3928 0.989277
N1 N 0.305223 1.18711 0.689271
N2 N 0.499103 1.32796 0.718437
H1 H 0.36918 1.45379 1.29533
H2 H 0.537318 1.43587 1.23212
H3 H 0.286594 1.43242 1.11753
H4 H 0.372688 1.39518 0.881357
H5 H 0.0957251 1.36191 0.842149
H6 H 0.146617 1.23766 0.825235
H7 H 0.237506 1.58144 0.67215
H8 H 0.395557 1.54953 0.532037
H9 H 0.129675 1.48739 0.788705
H10 H 0.445593 1.42566 0.509188
H11 H 0.662051 1.3115 0.528427
H12 H 0.686036 1.27174 0.28508
H13 H 0.307376 1.26577 0.406062
H14 H 0.332955 1.22705 0.163894
H15 H 0.623865 1.23413 0.0966454
H16 H 0.491299 1.21049 0.00804695
H17 H 0.444846 1.30353 0.784933
H18 H 0.25343 1.15365 0.690202
H19 H 0.359202 1.08167 0.518355
H20 H 0.378823 0.952558 0.479669
H21 H 0.433715 0.932124 0.875019
H22 H 0.417675 0.877315 0.658702
O1 O 0.426063 1.19456 0.779728
O2 O 0.628079 1.39234 0.709698

#END

#######################################################################
#
#                 Cambridge Crystallographic Data Centre
#                                CCDC 
#
#######################################################################
#
# If this CIF has been generated from an entry in the Cambridge 
# Structural Database, then it will include bibliographic, chemical, 
# crystal, experimental, refinement or atomic coordinate data resulting 
# from the CCDC's data processing and validation procedures.
#
#######################################################################

data_78
_database_code_depnum_ccdc_archive 'CCDC 1506438'
_symmetry_cell_setting           monoclinic
_symmetry_space_group_name_H-M   'P 21/c'
_symmetry_Int_Tables_number      14
_space_group_name_Hall           '-P 2ybc'
loop_
_symmetry_equiv_pos_site_id
_symmetry_equiv_pos_as_xyz
1 x,y,z
2 -x,1/2+y,1/2-z
3 -x,-y,-z
4 x,1/2-y,1/2+z
_cell_length_a                   10.9
_cell_length_b                   14.6
_cell_length_c                   18.8
_cell_angle_alpha                90
_cell_angle_beta                 77.0
_cell_angle_gamma                90
_cell_volume                     2894.63
loop_
_atom_site_label
_atom_site_type_symbol
_atom_site_fract_x
_atom_site_fract_y
_atom_site_fract_z
C1 C 0.286945 0.456994 0.165816
C2 C 0.215046 0.528747 0.202656
C3 C 0.183602 0.528732 0.278244
C4 C 0.219532 0.457665 0.319675
C5 C 0.29397 0.38707 0.281133
C6 C 0.327119 0.386765 0.205093
C7 C 0.177132 0.470418 0.40115
C8 C 0.136577 0.383182 0.51799
C9 C 0.0971884 0.298737 0.549885
C10 C 0.0802695 0.288157 0.627184
C11 C 0.105489 0.363437 0.670349
C12 C 0.148851 0.446942 0.634874
C13 C 0.164759 0.457093 0.561086
C14 C 0.0382818 0.2043 0.663119
C15 C 0.0210369 0.196235 0.737544
C16 C 0.045409 0.271085 0.780062
C17 C 0.0871107 0.352873 0.746839
C18 C 0.0728125 0.218251 0.505931
C19 C -0.0486899 0.196712 0.498866
C20 C -0.0695522 0.11833 0.457987
C21 C 0.0291153 0.0622666 0.427018
C22 C 0.153629 0.0795683 0.434654
C23 C 0.175441 0.158346 0.475191
C24 C 0.255816 0.0209234 0.403959
C25 C 0.375401 0.0383519 0.413359
C26 C 0.397151 0.115543 0.454315
C27 C 0.300029 0.17406 0.484378
C28 C -0.276567 0.235932 0.542042
C29 C -0.358997 0.30097 0.594298
C30 C -0.445171 0.359463 0.571957
C31 C -0.527441 0.413612 0.622327
C32 C -0.524972 0.408787 0.695882
C33 C -0.439958 0.350817 0.719073
C34 C -0.357284 0.29751 0.668302
Cl1 Cl 0.354876 0.297271 0.324197
Cl2 Cl -0.449301 0.367818 0.480419
N1 N 0.155629 0.391861 0.442066
N2 N -0.149642 0.253613 0.531523
H1 H -0.589784 0.450915 0.735
H2 H -0.59266 0.459122 0.603587
H3 H -0.437807 0.347094 0.776426
H4 H -0.290042 0.25231 0.685778
H5 H 0.169902 0.504134 0.667368
H6 H 0.195702 0.521657 0.534566
H7 H 0.0316374 0.263646 0.838789
H8 H -0.0110334 0.131367 0.763865
H9 H 0.106799 0.411034 0.778822
H10 H 0.020384 0.146059 0.630837
H11 H -0.164704 0.104272 0.452416
H12 H 0.0117224 0.00268605 0.395828
H13 H 0.317772 0.233098 0.515892
H14 H 0.491621 0.128729 0.46227
H15 H 0.237421 -0.0385562 0.37295
H16 H 0.453149 -0.00713885 0.389744
H17 H -0.125958 0.310502 0.556348
H18 H 0.161338 0.331594 0.414761
H19 H 0.129303 0.584545 0.308363
H20 H 0.184108 0.584645 0.172678
H21 H 0.385298 0.331193 0.177405
H22 H 0.312937 0.455742 0.106584
O1 O 0.159769 0.547762 0.426635
O2 O -0.323127 0.173319 0.514095

#END

#######################################################################
#
#                 Cambridge Crystallographic Data Centre
#                                CCDC 
#
#######################################################################
#
# If this CIF has been generated from an entry in the Cambridge 
# Structural Database, then it will include bibliographic, chemical, 
# crystal, experimental, refinement or atomic coordinate data resulting 
# from the CCDC's data processing and validation procedures.
#
#######################################################################

data_79
_database_code_depnum_ccdc_archive 'CCDC 1506439'
_symmetry_cell_setting           monoclinic
_symmetry_space_group_name_H-M   'I 2/a'
_symmetry_Int_Tables_number      15
_space_group_name_Hall           '-I 2ya'
loop_
_symmetry_equiv_pos_site_id
_symmetry_equiv_pos_as_xyz
1 x,y,z
2 1/2-x,y,-z
3 1/2+x,1/2+y,1/2+z
4 -x,1/2+y,1/2-z
5 -x,-y,-z
6 1/2+x,-y,z
7 1/2-x,1/2-y,1/2-z
8 x,1/2-y,1/2+z
_cell_length_a                   26.1
_cell_length_b                   10.8
_cell_length_c                   21.3
_cell_angle_alpha                90
_cell_angle_beta                 68.1
_cell_angle_gamma                90
_cell_volume                     5551.27
loop_
_atom_site_label
_atom_site_type_symbol
_atom_site_fract_x
_atom_site_fract_y
_atom_site_fract_z
C1 C 0.453593 0.446676 0.588693
C2 C 0.419245 0.531016 0.573925
C3 C 0.381325 0.598962 0.625907
C4 C 0.375411 0.582629 0.693538
C5 C 0.411625 0.500308 0.706867
C6 C 0.450287 0.432433 0.654974
C7 C 0.332328 0.661841 0.744819
C8 C 0.257941 0.645112 0.859043
C9 C 0.213752 0.570405 0.897111
C10 C 0.173478 0.617793 0.958296
C11 C 0.179103 0.741157 0.979169
C12 C 0.225253 0.812778 0.93909
C13 C 0.264062 0.766588 0.880866
C14 C 0.127649 0.546109 0.999494
C15 C 0.0892951 0.594804 1.05781
C16 C 0.0947582 0.717103 1.07814
C17 C 0.138868 0.788414 1.03951
C18 C 0.20988 0.440812 0.874934
C19 C 0.171928 0.409254 0.846305
C20 C 0.168333 0.28653 0.82454
C21 C 0.203235 0.196599 0.830292
C22 C 0.243116 0.223661 0.858797
C23 C 0.246541 0.346935 0.881469
C24 C 0.278815 0.131099 0.866461
C25 C 0.315833 0.157555 0.896581
C26 C 0.318409 0.278383 0.920547
C27 C 0.284758 0.370709 0.913154
C28 C 0.0792575 0.48439 0.866188
C29 C 0.0458971 0.595325 0.861488
C30 C 0.0423715 0.637268 0.801119
C31 C 0.00717013 0.734115 0.800783
C32 C -0.0252356 0.789782 0.861535
C33 C -0.0228979 0.748117 0.922367
C34 C 0.0119315 0.650657 0.92215
Cl1 Cl 0.412662 0.483463 0.787828
Cl2 Cl 0.0816567 0.568373 0.724053
N1 N 0.298607 0.597009 0.800166
N2 N 0.135466 0.498403 0.83773
H1 H -0.0525752 0.86548 0.861165
H2 H 0.00527471 0.764457 0.753086
H3 H -0.0484394 0.790945 0.969925
H4 H 0.0138095 0.616258 0.969212
H5 H 0.229803 0.906122 0.955578
H6 H 0.298867 0.822216 0.849954
H7 H 0.0641954 0.754228 1.1244
H8 H 0.0545883 0.538217 1.08872
H9 H 0.143693 0.882545 1.05476
H10 H 0.123004 0.451902 0.984399
H11 H 0.137527 0.266292 0.803115
H12 H 0.200587 0.102756 0.813139
H13 H 0.286743 0.463148 0.932332
H14 H 0.34716 0.298682 0.945232
H15 H 0.275939 0.0379648 0.8485
H16 H 0.342813 0.0855799 0.902479
H17 H 0.150092 0.585342 0.824937
H18 H 0.303058 0.503827 0.798783
H19 H 0.354726 0.666695 0.615474
H20 H 0.422254 0.54436 0.522098
H21 H 0.477836 0.369838 0.667082
H22 H 0.483629 0.392942 0.548588
O1 O 0.327074 0.771405 0.734538
O2 O 0.0566723 0.39039 0.895099

#END

#######################################################################
#
#                 Cambridge Crystallographic Data Centre
#                                CCDC 
#
#######################################################################
#
# If this CIF has been generated from an entry in the Cambridge 
# Structural Database, then it will include bibliographic, chemical, 
# crystal, experimental, refinement or atomic coordinate data resulting 
# from the CCDC's data processing and validation procedures.
#
#######################################################################

data_80
_database_code_depnum_ccdc_archive 'CCDC 1506440'
_symmetry_cell_setting           orthorhombic
_symmetry_space_group_name_H-M   'P 21 21 21'
_symmetry_Int_Tables_number      19
_space_group_name_Hall           'P 2ac 2ab'
loop_
_symmetry_equiv_pos_site_id
_symmetry_equiv_pos_as_xyz
1 x,y,z
2 1/2+x,1/2-y,-z
3 -x,1/2+y,1/2-z
4 1/2-x,-y,1/2+z
_cell_length_a                   11.6
_cell_length_b                   10.1
_cell_length_c                   23.7
_cell_angle_alpha                90
_cell_angle_beta                 90
_cell_angle_gamma                90
_cell_volume                     2772.91
loop_
_atom_site_label
_atom_site_type_symbol
_atom_site_fract_x
_atom_site_fract_y
_atom_site_fract_z
C1 C 0.417008 0.271448 0.318542
C2 C 0.308761 0.3214 0.304497
C3 C 0.289501 0.369254 0.250378
C4 C 0.37645 0.368291 0.20921
C5 C 0.484857 0.317221 0.224282
C6 C 0.504713 0.269045 0.278476
C7 C 0.353065 0.421956 0.15115
C8 C 0.200785 0.405266 0.0766912
C9 C 0.0857387 0.370742 0.0674155
C10 C 0.0369502 0.388455 0.0124069
C11 C 0.107013 0.43891 -0.0322661
C12 C 0.223626 0.471122 -0.0206204
C13 C 0.270125 0.45512 0.0320252
C14 C -0.0801364 0.357123 0.00030418
C15 C -0.124457 0.373998 -0.0530304
C16 C -0.0546665 0.423242 -0.0971433
C17 C 0.0586819 0.45526 -0.0867176
C18 C 0.0133506 0.313972 0.113556
C19 C -0.0103254 0.178832 0.114859
C20 C -0.0805284 0.124416 0.158176
C21 C -0.12446 0.204742 0.199416
C22 C -0.103128 0.342413 0.200006
C23 C -0.0339715 0.398022 0.156123
C24 C -0.148657 0.425731 0.24256
C25 C -0.126895 0.559078 0.242223
C26 C -0.0587287 0.614463 0.198821
C27 C -0.0135687 0.536342 0.156825
C28 C 0.0483781 -0.0354399 0.0714121
C29 C 0.13575 -0.0808494 0.0285867
C30 C 0.224679 -0.168226 0.0434651
C31 C 0.306287 -0.207827 0.00369786
C32 C 0.300301 -0.160782 -0.0513409
C33 C 0.213383 -0.0729361 -0.0667463
C34 C 0.132783 -0.0329082 -0.026795
Cl1 Cl 0.597613 0.305718 0.176236
Cl2 Cl 0.239953 -0.22743 0.111778
N1 N 0.247451 0.383039 0.130299
N2 N 0.0362497 0.0999972 0.0720287
H1 H 0.36421 -0.192687 -0.0820189
H2 H 0.374528 -0.275004 0.0164434
H3 H 0.208232 -0.0354958 -0.109599
H4 H 0.0641152 0.0348479 -0.0388676
H5 H 0.277355 0.509063 -0.0545991
H6 H 0.35904 0.480822 0.040899
H7 H -0.0909481 0.436113 -0.139061
H8 H -0.21437 0.349714 -0.0612622
H9 H 0.113368 0.493924 -0.120188
H10 H -0.134924 0.320304 0.0340129
H11 H -0.0971366 0.0192542 0.157824
H12 H -0.177662 0.162199 0.232592
H13 H 0.038071 0.580016 0.123422
H14 H -0.0421306 0.720088 0.198514
H15 H -0.201377 0.381774 0.275589
H16 H -0.162131 0.622148 0.275071
H17 H 0.0859923 0.150486 0.0442972
H18 H 0.197415 0.327359 0.155959
H19 H 0.20568 0.411499 0.239991
H20 H 0.239783 0.324215 0.335528
H21 H 0.589213 0.229157 0.288663
H22 H 0.43363 0.233733 0.360673
O1 O 0.421553 0.491645 0.125977
O2 O -0.0035222 -0.111202 0.102138

#END

#######################################################################
#
#                 Cambridge Crystallographic Data Centre
#                                CCDC 
#
#######################################################################
#
# If this CIF has been generated from an entry in the Cambridge 
# Structural Database, then it will include bibliographic, chemical, 
# crystal, experimental, refinement or atomic coordinate data resulting 
# from the CCDC's data processing and validation procedures.
#
#######################################################################

data_81
_database_code_depnum_ccdc_archive 'CCDC 1506441'
_symmetry_cell_setting           triclinic
_symmetry_space_group_name_H-M   'P -1'
_symmetry_Int_Tables_number      2
_space_group_name_Hall           '-P 1'
loop_
_symmetry_equiv_pos_site_id
_symmetry_equiv_pos_as_xyz
1 x,y,z
2 -x,-y,-z
_cell_length_a                   14.0
_cell_length_b                   10.6
_cell_length_c                   10.7
_cell_angle_alpha                86.8
_cell_angle_beta                 69.4
_cell_angle_gamma                108.9
_cell_volume                     1380.04
loop_
_atom_site_label
_atom_site_type_symbol
_atom_site_fract_x
_atom_site_fract_y
_atom_site_fract_z
C1 C 0.944811 0.767823 0.29347
C2 C 0.951957 0.646742 0.254949
C3 C 1.02468 0.649135 0.126457
C4 C 1.0915 0.771643 0.0345391
C5 C 1.08379 0.892135 0.0753816
C6 C 1.0105 0.890774 0.203716
C7 C 1.1642 0.763225 -0.103941
C8 C 1.34857 0.812181 -0.266019
C9 C 1.42336 0.752218 -0.267953
C10 C 1.49304 0.735375 -0.395904
C11 C 1.48555 0.782968 -0.518006
C12 C 1.40787 0.84438 -0.509946
C13 C 1.34071 0.857748 -0.387395
C14 C 1.56795 0.668719 -0.405478
C15 C 1.63289 0.652336 -0.529014
C16 C 1.6267 0.701829 -0.649534
C17 C 1.55425 0.765543 -0.643657
C18 C 1.43021 0.700546 -0.140684
C19 C 1.51818 0.773471 -0.108532
C20 C 1.52705 0.727963 0.0124002
C21 C 1.44914 0.61114 0.0990638
C22 C 1.35859 0.532728 0.0706952
C23 C 1.34935 0.577783 -0.050794
C24 C 1.27755 0.411301 0.159316
C25 C 1.19043 0.336496 0.129819
C26 C 1.18109 0.380711 0.00956793
C27 C 1.25845 0.498139 -0.0786365
C28 C 1.66248 1.00216 -0.160765
C29 C 1.75089 1.1094 -0.279978
C30 C 1.82444 1.08608 -0.395886
C31 C 1.90174 1.19336 -0.501409
C32 C 1.90585 1.32521 -0.49274
C33 C 1.83421 1.35068 -0.377713
C34 C 1.75824 1.24342 -0.272602
Cl1 Cl 1.16339 1.04851 -0.034572
Cl2 Cl 1.82886 0.924987 -0.411265
N1 N 1.27525 0.828475 -0.14326
N2 N 1.59973 0.893364 -0.196463
H1 H 1.96599 1.40809 -0.575787
H2 H 1.9586 1.17248 -0.589183
H3 H 1.83773 1.45365 -0.369904
H4 H 1.70241 1.26068 -0.181052
H5 H 1.40187 0.880174 -0.602786
H6 H 1.28036 0.903517 -0.380246
H7 H 1.67871 0.688646 -0.746527
H8 H 1.68926 0.600465 -0.533714
H9 H 1.54788 0.802923 -0.735707
H10 H 1.57272 0.629125 -0.313243
H11 H 1.59535 0.788359 0.03552
H12 H 1.4565 0.576972 0.191485
H13 H 1.25003 0.531385 -0.170477
H14 H 1.11239 0.321128 -0.0140082
H15 H 1.28589 0.378359 0.251446
H16 H 1.12888 0.24334 0.198427
H17 H 1.61139 0.900394 -0.29541
H18 H 1.304 0.861774 -0.0722882
H19 H 1.03085 0.555664 0.0944238
H20 H 0.900927 0.55059 0.324966
H21 H 1.00537 0.985859 0.231855
H22 H 0.887866 0.767062 0.393567
O1 O 1.12371 0.698656 -0.175284
O2 O 1.64679 1.01804 -0.0445661

#END

#######################################################################
#
#                 Cambridge Crystallographic Data Centre
#                                CCDC 
#
#######################################################################
#
# If this CIF has been generated from an entry in the Cambridge 
# Structural Database, then it will include bibliographic, chemical, 
# crystal, experimental, refinement or atomic coordinate data resulting 
# from the CCDC's data processing and validation procedures.
#
#######################################################################

data_82
_database_code_depnum_ccdc_archive 'CCDC 1506442'
_symmetry_cell_setting           triclinic
_symmetry_space_group_name_H-M   'P -1'
_symmetry_Int_Tables_number      2
_space_group_name_Hall           '-P 1'
loop_
_symmetry_equiv_pos_site_id
_symmetry_equiv_pos_as_xyz
1 x,y,z
2 -x,-y,-z
_cell_length_a                   9.8
_cell_length_b                   14.7
_cell_length_c                   11.2
_cell_angle_alpha                112.0
_cell_angle_beta                 68.4
_cell_angle_gamma                97.0
_cell_volume                     1391.72
loop_
_atom_site_label
_atom_site_type_symbol
_atom_site_fract_x
_atom_site_fract_y
_atom_site_fract_z
C1 C 0.94222 0.241578 0.0138729
C2 C 1.04067 0.174761 0.00091942
C3 C 1.1902 0.186181 -0.0578938
C4 C 1.24546 0.262702 -0.107004
C5 C 1.14436 0.328568 -0.0940111
C6 C 0.993924 0.318612 -0.0329973
C7 C 1.40969 0.267082 -0.163917
C8 C 1.62201 0.323242 -0.316065
C9 C 1.70787 0.29965 -0.45361
C10 C 1.85528 0.334658 -0.489724
C11 C 1.91113 0.392797 -0.384129
C12 C 1.81879 0.414459 -0.245085
C13 C 1.67853 0.380985 -0.211388
C14 C 1.94948 0.311851 -0.628511
C15 C 2.09067 0.345655 -0.66046
C16 C 2.14511 0.403858 -0.555763
C17 C 2.05681 0.426724 -0.420342
C18 C 1.65194 0.235076 -0.563969
C19 C 1.64976 0.133823 -0.595623
C20 C 1.59741 0.0708736 -0.700598
C21 C 1.55086 0.109345 -0.773284
C22 C 1.55427 0.211154 -0.747585
C23 C 1.60611 0.27485 -0.641666
C24 C 1.50792 0.251151 -0.823634
C25 C 1.51182 0.350232 -0.796692
C26 C 1.56228 0.413515 -0.69153
C27 C 1.60787 0.377033 -0.615775
C28 C 1.70707 0.00191663 -0.52907
C29 C 1.76257 -0.00436515 -0.423596
C30 C 1.85209 -0.0817692 -0.448959
C31 C 1.89408 -0.08705 -0.345752
C32 C 1.84552 -0.0158426 -0.214749
C33 C 1.75572 0.0611433 -0.187056
C34 C 1.71529 0.0665476 -0.290841
Cl1 Cl 1.19934 0.428641 -0.147162
Cl2 Cl 1.92055 -0.171909 -0.610777
N1 N 1.47431 0.29451 -0.275459
N2 N 1.70532 0.0966606 -0.52431
H1 H 1.8783 -0.0210481 -0.134823
H2 H 1.96505 -0.14722 -0.369372
H3 H 1.7158 0.117014 -0.0852058
H4 H 1.64223 0.126258 -0.265268
H5 H 1.86102 0.458969 -0.164452
H6 H 1.6089 0.397933 -0.104847
H7 H 2.25683 0.430176 -0.582527
H8 H 2.16106 0.327279 -0.767441
H9 H 2.09763 0.471125 -0.338627
H10 H 1.90854 0.266992 -0.709693
H11 H 1.59691 -0.00712376 -0.72168
H12 H 1.51121 0.0606815 -0.853742
H13 H 1.64652 0.426348 -0.535149
H14 H 1.56497 0.491905 -0.670252
H15 H 1.46903 0.201559 -0.904109
H16 H 1.47614 0.380123 -0.855749
H17 H 1.74811 0.147535 -0.458135
H18 H 1.41469 0.293006 -0.33301
H19 H 1.26936 0.136424 -0.0664429
H20 H 1.00102 0.114386 0.0372919
H21 H 0.918678 0.371772 -0.022439
H22 H 0.824749 0.234131 0.0606942
O1 O 1.48123 0.246574 -0.107378
O2 O 1.66641 -0.0690681 -0.606922

#END

#######################################################################
#
#                 Cambridge Crystallographic Data Centre
#                                CCDC 
#
#######################################################################
#
# If this CIF has been generated from an entry in the Cambridge 
# Structural Database, then it will include bibliographic, chemical, 
# crystal, experimental, refinement or atomic coordinate data resulting 
# from the CCDC's data processing and validation procedures.
#
#######################################################################

data_83
_database_code_depnum_ccdc_archive 'CCDC 1506443'
_symmetry_cell_setting           triclinic
_symmetry_space_group_name_H-M   'P -1'
_symmetry_Int_Tables_number      2
_space_group_name_Hall           '-P 1'
loop_
_symmetry_equiv_pos_site_id
_symmetry_equiv_pos_as_xyz
1 x,y,z
2 -x,-y,-z
_cell_length_a                   10.0
_cell_length_b                   13.2
_cell_length_c                   11.5
_cell_angle_alpha                96.4
_cell_angle_beta                 68.6
_cell_angle_gamma                88.8
_cell_volume                     1404.83
loop_
_atom_site_label
_atom_site_type_symbol
_atom_site_fract_x
_atom_site_fract_y
_atom_site_fract_z
C1 C 0.222255 0.975712 0.967397
C2 C 0.309364 1.03827 0.885536
C3 C 0.456143 1.01447 0.832102
C4 C 0.522353 0.928264 0.855637
C5 C 0.431438 0.86658 0.938807
C6 C 0.283611 0.890138 0.993698
C7 C 0.684363 0.919812 0.788562
C8 C 0.909972 0.825334 0.769923
C9 C 0.966458 0.730772 0.780614
C10 C 1.11727 0.714919 0.75079
C11 C 1.2086 0.795882 0.709424
C12 C 1.14631 0.889709 0.697613
C13 C 1.00159 0.904917 0.726137
C14 C 1.18084 0.620337 0.760342
C15 C 1.32629 0.607552 0.732081
C16 C 1.41608 0.688097 0.692322
C17 C 1.35801 0.780077 0.68091
C18 C 0.868909 0.647459 0.824155
C19 C 0.823501 0.62308 0.946067
C20 C 0.729666 0.542896 0.981969
C21 C 0.680492 0.490597 0.898056
C22 C 0.722464 0.512999 0.773026
C23 C 0.81875 0.591718 0.735411
C24 C 0.672414 0.459067 0.685372
C25 C 0.715893 0.481316 0.56408
C26 C 0.812043 0.558604 0.526014
C27 C 0.862356 0.61226 0.609136
C28 C 0.801271 0.687883 1.16182
C29 C 0.883908 0.737068 1.23592
C30 C 0.81768 0.805423 1.34598
C31 C 0.896699 0.845075 1.41594
C32 C 1.04217 0.816521 1.37821
C33 C 1.10982 0.748746 1.26956
C34 C 1.03076 0.710046 1.19961
Cl1 Cl 0.490799 0.756838 0.983078
Cl2 Cl 0.638186 0.848003 1.39745
N1 N 0.760627 0.839829 0.806363
N2 N 0.874471 0.673907 1.0337
H1 H 1.10221 0.84766 1.43409
H2 H 0.842951 0.898622 1.49986
H3 H 1.22326 0.725767 1.2395
H4 H 1.08273 0.655825 1.1157
H5 H 1.21588 0.951136 0.665066
H6 H 0.954963 0.976449 0.71582
H7 H 1.53085 0.676883 0.670243
H8 H 1.37283 0.534502 0.739609
H9 H 1.42614 0.842478 0.649567
H10 H 1.11271 0.557569 0.789198
H11 H 0.695895 0.525348 1.0774
H12 H 0.608287 0.42995 0.927274
H13 H 0.93673 0.67123 0.578387
H14 H 0.846944 0.575843 0.429872
H15 H 0.598785 0.399467 0.716161
H16 H 0.676954 0.439566 0.497399
H17 H 0.960989 0.715006 0.998276
H18 H 0.704205 0.784645 0.853549
H19 H 0.526897 1.06209 0.768475
H20 H 0.263403 1.1057 0.863973
H21 H 0.217788 0.840434 1.05748
H22 H 0.106927 0.993001 1.01092
O1 O 0.740823 0.98521 0.722307
O2 O 0.680663 0.660636 1.21285

#END

#######################################################################
#
#                 Cambridge Crystallographic Data Centre
#                                CCDC 
#
#######################################################################
#
# If this CIF has been generated from an entry in the Cambridge 
# Structural Database, then it will include bibliographic, chemical, 
# crystal, experimental, refinement or atomic coordinate data resulting 
# from the CCDC's data processing and validation procedures.
#
#######################################################################

data_84
_database_code_depnum_ccdc_archive 'CCDC 1506444'
_symmetry_cell_setting           monoclinic
_symmetry_space_group_name_H-M   'P 21/c'
_symmetry_Int_Tables_number      14
_space_group_name_Hall           '-P 2ybc'
loop_
_symmetry_equiv_pos_site_id
_symmetry_equiv_pos_as_xyz
1 x,y,z
2 -x,1/2+y,1/2-z
3 -x,-y,-z
4 x,1/2-y,1/2+z
_cell_length_a                   9.5
_cell_length_b                   18.3
_cell_length_c                   16.6
_cell_angle_alpha                90
_cell_angle_beta                 76.0
_cell_angle_gamma                90
_cell_volume                     2805
loop_
_atom_site_label
_atom_site_type_symbol
_atom_site_fract_x
_atom_site_fract_y
_atom_site_fract_z
C1 C 0.394635 0.230361 0.936416
C2 C 0.29907 0.27693 0.989207
C3 C 0.158945 0.253623 1.02492
C4 C 0.112672 0.184005 1.00818
C5 C 0.209833 0.138087 0.954825
C6 C 0.350184 0.160994 0.918804
C7 C -0.0368673 0.159944 1.05226
C8 C -0.293517 0.179451 1.06448
C9 C -0.376751 0.217982 1.13039
C10 C -0.525217 0.197399 1.16139
C11 C -0.582453 0.13753 1.12423
C12 C -0.491051 0.0992668 1.05743
C13 C -0.349748 0.119651 1.02823
C14 C -0.617884 0.23464 1.2286
C15 C -0.759678 0.213765 1.25734
C16 C -0.816104 0.1547 1.22043
C17 C -0.729153 0.117459 1.15529
C18 C -0.316413 0.278828 1.17109
C19 C -0.258347 0.264766 1.23886
C20 C -0.210826 0.323132 1.28209
C21 C -0.219993 0.393748 1.25666
C22 C -0.275627 0.410664 1.18713
C23 C -0.325083 0.35232 1.14402
C24 C -0.284251 0.483423 1.15967
C25 C -0.339688 0.498582 1.09241
C26 C -0.389566 0.441062 1.04992
C27 C -0.382661 0.369868 1.07504
C28 C -0.227431 0.166433 1.33656
C29 C -0.210483 0.0847127 1.33775
C30 C -0.116744 0.050485 1.37936
C31 C -0.105224 -0.0253641 1.38006
C32 C -0.187478 -0.0681323 1.33962
C33 C -0.280706 -0.0352335 1.29773
C34 C -0.290843 0.0404325 1.29664
Cl1 Cl 0.155994 0.0518393 0.930378
Cl2 Cl -0.00653295 0.0998285 1.42897
N1 N -0.145564 0.198173 1.03177
N2 N -0.242738 0.191658 1.26105
H1 H -0.17788 -0.127244 1.34082
H2 H -0.0308308 -0.0502613 1.41217
H3 H -0.345214 -0.0682148 1.2659
H4 H -0.365262 0.0660628 1.26496
H5 H -0.534832 0.0533992 1.02979
H6 H -0.278165 0.090637 0.977456
H7 H -0.928403 0.138783 1.24378
H8 H -0.828972 0.242923 1.30894
H9 H -0.771553 0.0718264 1.12651
H10 H -0.574945 0.28007 1.2572
H11 H -0.169109 0.310292 1.33556
H12 H -0.18312 0.43808 1.29003
H13 H -0.422404 0.32601 1.04239
H14 H -0.434177 0.45326 0.99704
H15 H -0.246055 0.527263 1.19316
H16 H -0.345731 0.554624 1.07195
H17 H -0.2199 0.155782 1.21282
H18 H -0.121719 0.238694 0.989342
H19 H 0.0839219 0.289177 1.06709
H20 H 0.333678 0.331019 1.0031
H21 H 0.423387 0.12441 0.877264
H22 H 0.504459 0.247897 0.908381
O1 O -0.0592205 0.111687 1.10479
O2 O -0.230061 0.204949 1.39681

#END

#######################################################################
#
#                 Cambridge Crystallographic Data Centre
#                                CCDC 
#
#######################################################################
#
# If this CIF has been generated from an entry in the Cambridge 
# Structural Database, then it will include bibliographic, chemical, 
# crystal, experimental, refinement or atomic coordinate data resulting 
# from the CCDC's data processing and validation procedures.
#
#######################################################################

data_85
_database_code_depnum_ccdc_archive 'CCDC 1506445'
_symmetry_cell_setting           monoclinic
_symmetry_space_group_name_H-M   'P 21/c'
_symmetry_Int_Tables_number      14
_space_group_name_Hall           '-P 2ybc'
loop_
_symmetry_equiv_pos_site_id
_symmetry_equiv_pos_as_xyz
1 x,y,z
2 -x,1/2+y,1/2-z
3 -x,-y,-z
4 x,1/2-y,1/2+z
_cell_length_a                   11.0
_cell_length_b                   19.0
_cell_length_c                   15.7
_cell_angle_alpha                90
_cell_angle_beta                 119.0
_cell_angle_gamma                90
_cell_volume                     2872.75
loop_
_atom_site_label
_atom_site_type_symbol
_atom_site_fract_x
_atom_site_fract_y
_atom_site_fract_z
C1 C 0.544035 0.376994 0.716662
C2 C 0.579243 0.445459 0.750931
C3 C 0.482406 0.49903 0.708245
C4 C 0.349435 0.485419 0.631049
C5 C 0.316007 0.416258 0.597312
C6 C 0.412171 0.362265 0.640109
C7 C 0.253553 0.546438 0.582116
C8 C 0.1848 0.656919 0.634631
C9 C 0.177962 0.688499 0.712344
C10 C 0.133578 0.760004 0.703929
C11 C 0.092626 0.797247 0.615156
C12 C 0.0993132 0.762284 0.537984
C13 C 0.144393 0.694275 0.546626
C14 C 0.130161 0.796134 0.781833
C15 C 0.0874489 0.864945 0.771715
C16 C 0.0456514 0.901373 0.683509
C17 C 0.0484271 0.867985 0.606945
C18 C 0.224886 0.649551 0.805584
C19 C 0.126998 0.620717 0.827833
C20 C 0.170265 0.582388 0.915547
C21 C 0.308791 0.573286 0.97904
C22 C 0.412214 0.601649 0.960234
C23 C 0.369368 0.640731 0.872706
C24 C 0.555802 0.59256 1.02549
C25 C 0.654266 0.621053 1.00593
C26 C 0.612371 0.66046 0.919908
C27 C 0.473801 0.670165 0.85502
C28 C -0.127053 0.613542 0.77301
C29 C -0.263076 0.639471 0.690739
C30 C -0.313295 0.706843 0.690703
C31 C -0.443488 0.728074 0.617692
C32 C -0.525513 0.6812 0.544114
C33 C -0.478309 0.613343 0.543925
C34 C -0.348323 0.592676 0.617358
Cl1 Cl 0.151861 0.395091 0.503452
Cl2 Cl -0.213367 0.765773 0.783134
N1 N 0.235349 0.588117 0.646535
N2 N -0.0142544 0.630085 0.76196
H1 H -0.627041 0.697846 0.487131
H2 H -0.479579 0.780853 0.619324
H3 H -0.54278 0.576517 0.486972
H4 H -0.311171 0.539627 0.618336
H5 H 0.0682299 0.79056 0.470334
H6 H 0.148669 0.66755 0.487312
H7 H 0.0118696 0.955704 0.676611
H8 H 0.0857828 0.89161 0.832324
H9 H 0.0172688 0.895475 0.538717
H10 H 0.162237 0.768689 0.850087
H11 H 0.0914672 0.560814 0.93035
H12 H 0.340609 0.543518 1.04565
H13 H 0.44242 0.701346 0.789685
H14 H 0.69046 0.683843 0.905266
H15 H 0.586518 0.56252 1.09176
H16 H 0.764096 0.613848 1.05659
H17 H -0.0351883 0.65662 0.700452
H18 H 0.27212 0.568177 0.714358
H19 H 0.509614 0.552576 0.734957
H20 H 0.681875 0.457333 0.810656
H21 H 0.382767 0.309036 0.613129
H22 H 0.61867 0.334626 0.749471
O1 O 0.205738 0.558374 0.495558
O2 O -0.12362 0.581584 0.841313

#END

#######################################################################
#
#                 Cambridge Crystallographic Data Centre
#                                CCDC 
#
#######################################################################
#
# If this CIF has been generated from an entry in the Cambridge 
# Structural Database, then it will include bibliographic, chemical, 
# crystal, experimental, refinement or atomic coordinate data resulting 
# from the CCDC's data processing and validation procedures.
#
#######################################################################

data_86
_database_code_depnum_ccdc_archive 'CCDC 1506446'
_symmetry_cell_setting           orthorhombic
_symmetry_space_group_name_H-M   'P b c a'
_symmetry_Int_Tables_number      61
_space_group_name_Hall           '-P 2ac 2ab'
loop_
_symmetry_equiv_pos_site_id
_symmetry_equiv_pos_as_xyz
1 x,y,z
2 1/2+x,1/2-y,-z
3 -x,1/2+y,1/2-z
4 1/2-x,-y,1/2+z
5 -x,-y,-z
6 1/2-x,1/2+y,z
7 x,1/2-y,1/2+z
8 1/2+x,y,1/2-z
_cell_length_a                   18.9
_cell_length_b                   21.6
_cell_length_c                   14.2
_cell_angle_alpha                90
_cell_angle_beta                 90
_cell_angle_gamma                90
_cell_volume                     5785.81
loop_
_atom_site_label
_atom_site_type_symbol
_atom_site_fract_x
_atom_site_fract_y
_atom_site_fract_z
C1 C 0.0307085 0.041953 0.611535
C2 C 0.0881144 0.00266409 0.626268
C3 C 0.143727 0.0218759 0.683
C4 C 0.143087 0.0797647 0.727248
C5 C 0.0853262 0.118848 0.710573
C6 C 0.0295108 0.10025 0.65299
C7 C 0.206192 0.095468 0.787569
C8 C 0.23213 0.131557 0.951354
C9 C 0.200565 0.147533 1.03678
C10 C 0.243577 0.169214 1.11257
C11 C 0.318364 0.174147 1.10001
C12 C 0.347798 0.157208 1.01199
C13 C 0.306577 0.136483 0.939205
C14 C 0.214253 0.18673 1.20071
C15 C 0.256884 0.207936 1.27222
C16 C 0.330849 0.212669 1.25968
C17 C 0.360759 0.196001 1.17524
C18 C 0.12198 0.144182 1.04666
C19 C 0.080004 0.195464 1.02519
C20 C 0.00513642 0.19214 1.03253
C21 C -0.0262951 0.138179 1.06112
C22 C 0.013783 0.0848777 1.08393
C23 C 0.0890486 0.0879567 1.0765
C24 C -0.0185654 0.029006 1.11355
C25 C 0.0215135 -0.022108 1.13519
C26 C 0.0959951 -0.0191851 1.12803
C27 C 0.128987 0.0343258 1.09945
C28 C 0.0862997 0.306698 0.977159
C29 C 0.141424 0.355613 0.959406
C30 C 0.131703 0.402299 0.891843
C31 C 0.183263 0.447594 0.87834
C32 C 0.244831 0.447185 0.931942
C33 C 0.255509 0.401185 0.999055
C34 C 0.204229 0.355883 1.01192
Cl1 Cl 0.0818107 0.193311 0.757684
Cl2 Cl 0.058108 0.404973 0.818994
N1 N 0.18852 0.111106 0.878099
N2 N 0.114868 0.249793 0.998373
H1 H 0.284408 0.482935 0.920817
H2 H 0.174674 0.482835 0.825078
H3 H 0.303305 0.400586 1.04148
H4 H 0.211897 0.32108 1.06633
H5 H 0.404733 0.160977 1.00234
H6 H 0.329187 0.12346 0.872067
H7 H 0.363847 0.229394 1.31694
H8 H 0.233481 0.221023 1.33923
H9 H 0.417652 0.199356 1.16474
H10 H 0.157453 0.182795 1.21086
H11 H -0.0256345 0.232771 1.01499
H12 H -0.0836564 0.135944 1.06646
H13 H 0.186302 0.0362789 1.09439
H14 H 0.127532 -0.0596873 1.14543
H15 H -0.0759627 0.02743 1.11882
H16 H -0.0038078 -0.0647443 1.15788
H17 H 0.168028 0.245489 0.993377
H18 H 0.136262 0.110801 0.893901
H19 H 0.189453 -0.00772442 0.694094
H20 H 0.0896379 -0.042724 0.593409
H21 H -0.0141842 0.131869 0.640873
H22 H -0.0130901 0.0276131 0.567046
O1 O 0.266283 0.0903365 0.757223
O2 O 0.0230833 0.317573 0.973876

#END

#######################################################################
#
#                 Cambridge Crystallographic Data Centre
#                                CCDC 
#
#######################################################################
#
# If this CIF has been generated from an entry in the Cambridge 
# Structural Database, then it will include bibliographic, chemical, 
# crystal, experimental, refinement or atomic coordinate data resulting 
# from the CCDC's data processing and validation procedures.
#
#######################################################################

data_87
_database_code_depnum_ccdc_archive 'CCDC 1506447'
_symmetry_cell_setting           monoclinic
_symmetry_space_group_name_H-M   'C 2/c'
_symmetry_Int_Tables_number      15
_space_group_name_Hall           '-C 2yn'
loop_
_symmetry_equiv_pos_site_id
_symmetry_equiv_pos_as_xyz
1 x,y,z
2 -x,y,1/2-z
3 1/2+x,1/2+y,z
4 1/2-x,1/2+y,1/2-z
5 -x,-y,-z
6 x,-y,1/2+z
7 1/2-x,1/2-y,-z
8 1/2+x,1/2-y,1/2+z
_cell_length_a                   27.7
_cell_length_b                   17.5
_cell_length_c                   12.6
_cell_angle_alpha                90
_cell_angle_beta                 68.0
_cell_angle_gamma                90
_cell_volume                     5630.31
loop_
_atom_site_label
_atom_site_type_symbol
_atom_site_fract_x
_atom_site_fract_y
_atom_site_fract_z
C1 C 0.187354 0.461268 0.277546
C2 C 0.171762 0.537528 0.296673
C3 C 0.18479 0.587661 0.204591
C4 C 0.214446 0.564441 0.0921308
C5 C 0.228768 0.487091 0.0747864
C6 C 0.2154 0.435984 0.166642
C7 C 0.223834 0.625996 0.00243323
C8 C 0.290482 0.669622 -0.185065
C9 C 0.341716 0.657456 -0.26029
C10 C 0.361597 0.699804 -0.365025
C11 C 0.328708 0.752896 -0.392149
C12 C 0.276708 0.761661 -0.313979
C13 C 0.257612 0.721569 -0.21301
C14 C 0.413683 0.691193 -0.443906
C15 C 0.432113 0.733436 -0.54348
C16 C 0.399532 0.786044 -0.569943
C17 C 0.348871 0.79525 -0.49569
C18 C 0.375431 0.601361 -0.231072
C19 C 0.405721 0.623778 -0.169602
C20 C 0.436124 0.569588 -0.137858
C21 C 0.435524 0.494183 -0.167187
C22 C 0.405234 0.468242 -0.229047
C23 C 0.374842 0.522522 -0.261146
C24 C 0.404363 0.390234 -0.259155
C25 C 0.374937 0.366356 -0.319804
C26 C 0.345238 0.420134 -0.35326
C27 C 0.345356 0.495891 -0.324883
C28 C 0.439023 0.740917 -0.102979
C29 C 0.435591 0.826248 -0.115263
C30 C 0.436039 0.877927 -0.0303003
C31 C 0.436336 0.956591 -0.048625
C32 C 0.436925 0.984695 -0.152737
C33 C 0.436834 0.93435 -0.238497
C34 C 0.436071 0.855861 -0.219336
Cl1 Cl 0.261445 0.449297 -0.0617238
Cl2 Cl 0.433859 0.846584 0.102519
N1 N 0.272397 0.627422 -0.0827425
N2 N 0.405779 0.701127 -0.141091
H1 H 0.437417 1.04618 -0.16633
H2 H 0.436002 0.995271 0.0192599
H3 H 0.437499 0.955846 -0.320141
H4 H 0.436947 0.816472 -0.287126
H5 H 0.251514 0.801635 -0.334976
H6 H 0.218076 0.728983 -0.152636
H7 H 0.414604 0.818853 -0.649108
H8 H 0.472086 0.726016 -0.602733
H9 H 0.323341 0.835398 -0.515233
H10 H 0.438769 0.65028 -0.424513
H11 H 0.459286 0.589614 -0.0906495
H12 H 0.458725 0.452842 -0.14235
H13 H 0.322358 0.536644 -0.351126
H14 H 0.322303 0.401152 -0.401998
H15 H 0.427608 0.349531 -0.233296
H16 H 0.374547 0.306394 -0.342547
H17 H 0.381086 0.734372 -0.163153
H18 H 0.297523 0.586813 -0.0776438
H19 H 0.172123 0.646969 0.217089
H20 H 0.149262 0.557708 0.382844
H21 H 0.226856 0.37641 0.149749
H22 H 0.177318 0.421053 0.348553
O1 O 0.189273 0.671725 0.0105596
O2 O 0.46978 0.711504 -0.0670475

#END

#######################################################################
#
#                 Cambridge Crystallographic Data Centre
#                                CCDC 
#
#######################################################################
#
# If this CIF has been generated from an entry in the Cambridge 
# Structural Database, then it will include bibliographic, chemical, 
# crystal, experimental, refinement or atomic coordinate data resulting 
# from the CCDC's data processing and validation procedures.
#
#######################################################################

data_88
_database_code_depnum_ccdc_archive 'CCDC 1506448'
_symmetry_cell_setting           monoclinic
_symmetry_space_group_name_H-M   'P 21/c'
_symmetry_Int_Tables_number      14
_space_group_name_Hall           '-P 2ybc'
loop_
_symmetry_equiv_pos_site_id
_symmetry_equiv_pos_as_xyz
1 x,y,z
2 -x,1/2+y,1/2-z
3 -x,-y,-z
4 x,1/2-y,1/2+z
_cell_length_a                   17.6
_cell_length_b                   20.0
_cell_length_c                   8.9
_cell_angle_alpha                90
_cell_angle_beta                 116.9
_cell_angle_gamma                90
_cell_volume                     2790.03
loop_
_atom_site_label
_atom_site_type_symbol
_atom_site_fract_x
_atom_site_fract_y
_atom_site_fract_z
C1 C 0.985717 0.239485 0.685599
C2 C 0.927468 0.217956 0.741228
C3 C 0.916412 0.149933 0.755463
C4 C 0.963057 0.10255 0.715647
C5 C 1.02167 0.12525 0.660659
C6 C 1.03261 0.193275 0.644848
C7 C 0.952341 0.029881 0.744317
C8 C 0.833087 -0.04783 0.704412
C9 C 0.747122 -0.0613912 0.601476
C10 C 0.709216 -0.119572 0.633037
C11 C 0.760011 -0.163564 0.767333
C12 C 0.847055 -0.147609 0.867839
C13 C 0.883016 -0.0915517 0.838886
C14 C 0.621505 -0.135277 0.53495
C15 C 0.586733 -0.191547 0.56771
C16 C 0.637362 -0.235149 0.69994
C17 C 0.722305 -0.221211 0.79757
C18 C 0.692465 -0.0141889 0.465971
C19 C 0.660336 0.0437143 0.502562
C20 C 0.607282 0.0875489 0.37117
C21 C 0.587859 0.0732876 0.207567
C22 C 0.618714 0.014964 0.163653
C23 C 0.671526 -0.0294526 0.294616
C24 C 0.598588 -0.00025859 -0.00547121
C25 C 0.629539 -0.057118 -0.0446835
C26 C 0.682277 -0.101001 0.0847059
C27 C 0.702854 -0.0876042 0.250012
C28 C 0.67988 0.118079 0.738441
C29 C 0.714645 0.120889 0.926549
C30 C 0.679934 0.165831 1.00037
C31 C 0.718236 0.174229 1.17437
C32 C 0.792187 0.139255 1.2765
C33 C 0.827819 0.0950341 1.2055
C34 C 0.788981 0.0862777 1.03193
Cl1 Cl 1.08013 0.069775 0.603931
Cl2 Cl 0.586085 0.209323 0.883749
N1 N 0.86792 0.0108662 0.676132
N2 N 0.676714 0.0560634 0.670049
H1 H 0.82167 0.14676 1.41187
H2 H 0.689514 0.208362 1.22878
H3 H 0.885727 0.0677773 1.28415
H4 H 0.817591 0.0524351 0.976153
H5 H 0.886013 -0.180837 0.97061
H6 H 0.950033 -0.0803436 0.914238
H7 H 0.608966 -0.279469 0.724137
H8 H 0.519499 -0.202621 0.490858
H9 H 0.762077 -0.254216 0.900189
H10 H 0.581947 -0.102237 0.432618
H11 H 0.583333 0.132192 0.403404
H12 H 0.547157 0.107164 0.108204
H13 H 0.743651 -0.121555 0.348686
H14 H 0.706977 -0.145783 0.0532902
H15 H 0.558127 0.0341133 -0.103765
H16 H 0.613781 -0.0683933 -0.17478
H17 H 0.696015 0.0164233 0.748836
H18 H 0.8253 0.0415372 0.587649
H19 H 0.871524 0.132938 0.800234
H20 H 0.890527 0.253678 0.772983
H21 H 1.0777 0.209488 0.600025
H22 H 0.99486 0.292466 0.673181
O1 O 1.01256 -0.00648475 0.825771
O2 O 0.659414 0.169361 0.655751

#END

#######################################################################
#
#                 Cambridge Crystallographic Data Centre
#                                CCDC 
#
#######################################################################
#
# If this CIF has been generated from an entry in the Cambridge 
# Structural Database, then it will include bibliographic, chemical, 
# crystal, experimental, refinement or atomic coordinate data resulting 
# from the CCDC's data processing and validation procedures.
#
#######################################################################

data_89
_database_code_depnum_ccdc_archive 'CCDC 1506449'
_symmetry_cell_setting           monoclinic
_symmetry_space_group_name_H-M   'P 21'
_symmetry_Int_Tables_number      4
_space_group_name_Hall           'P 2yb'
loop_
_symmetry_equiv_pos_site_id
_symmetry_equiv_pos_as_xyz
1 x,y,z
2 -x,1/2+y,-z
_cell_length_a                   11.5
_cell_length_b                   10.9
_cell_length_c                   11.7
_cell_angle_alpha                90
_cell_angle_beta                 72.8
_cell_angle_gamma                90
_cell_volume                     1407.35
loop_
_atom_site_label
_atom_site_type_symbol
_atom_site_fract_x
_atom_site_fract_y
_atom_site_fract_z
C1 C 0.375655 0.0003127 0.42203
C2 C 0.35556 -0.0806808 0.337992
C3 C 0.44323 -0.167569 0.285773
C4 C 0.551022 -0.175977 0.317013
C5 C 0.569013 -0.0941932 0.402487
C6 C 0.482136 -0.00621886 0.454284
C7 C 0.643127 -0.27171 0.258954
C8 C 0.756298 -0.348944 0.0584996
C9 C 0.729347 -0.46997 0.0429267
C10 C 0.818917 -0.544049 -0.0386853
C11 C 0.932566 -0.491232 -0.103174
C12 C 0.955323 -0.366594 -0.0839912
C13 C 0.869557 -0.297346 -0.00451496
C14 C 0.798121 -0.669142 -0.0586259
C15 C 0.885213 -0.737958 -0.138085
C16 C 0.997374 -0.685478 -0.201826
C17 C 1.02034 -0.564631 -0.184549
C18 C 0.609573 -0.52438 0.107384
C19 C 0.596911 -0.593345 0.21009
C20 C 0.485902 -0.653259 0.267432
C21 C 0.389226 -0.642557 0.223094
C22 C 0.397133 -0.571578 0.119659
C23 C 0.508895 -0.512145 0.0607882
C24 C 0.297751 -0.558726 0.072922
C25 C 0.307571 -0.490418 -0.0281638
C26 C 0.418263 -0.432287 -0.0871578
C27 C 0.516325 -0.442912 -0.0439119
C28 C 0.725762 -0.702947 0.308614
C29 C 0.827841 -0.694613 0.364408
C30 C 0.932965 -0.622774 0.327055
C31 C 1.02196 -0.629668 0.385609
C32 C 1.00798 -0.708745 0.481722
C33 C 0.905731 -0.783101 0.518461
C34 C 0.818249 -0.776387 0.459127
Cl1 Cl 0.701817 -0.0954066 0.443314
Cl2 Cl 0.9634 -0.525247 0.203857
N1 N 0.669641 -0.271382 0.137196
N2 N 0.694293 -0.59986 0.25953
H1 H 1.07778 -0.712886 0.526789
H2 H 1.10232 -0.573059 0.354185
H3 H 0.894643 -0.846529 0.592448
H4 H 0.738924 -0.83512 0.48389
H5 H 1.04227 -0.326953 -0.132559
H6 H 0.886979 -0.202258 0.0122303
H7 H 1.06543 -0.741062 -0.264244
H8 H 0.867714 -0.833782 -0.151683
H9 H 1.10658 -0.52334 -0.232874
H10 H 0.712386 -0.710335 -0.00937831
H11 H 0.48007 -0.708127 0.346048
H12 H 0.304315 -0.688362 0.267721
H13 H 0.601581 -0.398908 -0.0904083
H14 H 0.426064 -0.379148 -0.167672
H15 H 0.21315 -0.604479 0.118819
H16 H 0.230668 -0.481397 -0.0631556
H17 H 0.732627 -0.517639 0.267857
H18 H 0.638743 -0.199661 0.100156
H19 H 0.427912 -0.232232 0.221004
H20 H 0.272147 -0.076558 0.313217
H21 H 0.499004 0.0568569 0.519277
H22 H 0.308232 0.0690208 0.463231
O1 O 0.688192 -0.342098 0.31484
O2 O 0.674584 -0.801436 0.309741

#END

#######################################################################
#
#                 Cambridge Crystallographic Data Centre
#                                CCDC 
#
#######################################################################
#
# If this CIF has been generated from an entry in the Cambridge 
# Structural Database, then it will include bibliographic, chemical, 
# crystal, experimental, refinement or atomic coordinate data resulting 
# from the CCDC's data processing and validation procedures.
#
#######################################################################

data_90
_database_code_depnum_ccdc_archive 'CCDC 1506450'
_symmetry_cell_setting           monoclinic
_symmetry_space_group_name_H-M   'C c'
_symmetry_Int_Tables_number      9
_space_group_name_Hall           'C -2yc'
loop_
_symmetry_equiv_pos_site_id
_symmetry_equiv_pos_as_xyz
1 x,y,z
2 x,-y,1/2+z
3 1/2+x,1/2+y,z
4 1/2+x,1/2-y,1/2+z
_cell_length_a                   12.1
_cell_length_b                   17.8
_cell_length_c                   14.3
_cell_angle_alpha                90
_cell_angle_beta                 118.3
_cell_angle_gamma                90
_cell_volume                     2703.37
loop_
_atom_site_label
_atom_site_type_symbol
_atom_site_fract_x
_atom_site_fract_y
_atom_site_fract_z
C1 C 0.0117793 0.120946 0.0108288
C2 C 0.0293956 0.12713 0.114151
C3 C -0.0592843 0.164449 0.132394
C4 C -0.165549 0.198202 0.0499409
C5 C -0.181291 0.190748 -0.053375
C6 C -0.0940359 0.1523 -0.0730344
C7 C -0.251549 0.236629 0.0841175
C8 C -0.395203 0.342875 0.0509621
C9 C -0.35732 0.377454 0.148264
C10 C -0.449045 0.418024 0.165217
C11 C -0.574776 0.424603 0.0805207
C12 C -0.606658 0.390976 -0.0189089
C13 C -0.519353 0.350679 -0.033057
C14 C -0.419184 0.453213 0.263541
C15 C -0.508998 0.491761 0.277234
C16 C -0.633073 0.49796 0.193464
C17 C -0.664941 0.4651 0.0970691
C18 C -0.222752 0.380541 0.231213
C19 C -0.182634 0.341941 0.325982
C20 C -0.0592382 0.351004 0.41069
C21 C 0.0236151 0.397001 0.398246
C22 C -0.0117879 0.436016 0.301635
C23 C -0.137248 0.428585 0.216766
C24 C 0.0740262 0.483137 0.288111
C25 C 0.0380864 0.52227 0.195315
C26 C -0.0864606 0.516234 0.112199
C27 C -0.171883 0.47079 0.122682
C28 C -0.289232 0.285186 0.417722
C29 C -0.38378 0.226347 0.406955
C30 C -0.382064 0.191275 0.49574
C31 C -0.474176 0.139344 0.483673
C32 C -0.570432 0.121777 0.383108
C33 C -0.574398 0.155876 0.293978
C34 C -0.481917 0.207242 0.306591
Cl1 Cl -0.312942 0.225861 -0.165424
Cl2 Cl -0.263488 0.206707 0.624614
N1 N -0.308959 0.300423 0.0315702
N2 N -0.265984 0.289862 0.333145
H1 H -0.641943 0.0814474 0.374875
H2 H -0.469022 0.112857 0.554044
H3 H -0.649363 0.142984 0.214914
H4 H -0.48778 0.235104 0.236705
H5 H -0.701972 0.39683 -0.0835588
H6 H -0.544168 0.322932 -0.108206
H7 H -0.702994 0.528675 0.205506
H8 H -0.484038 0.517514 0.353623
H9 H -0.760141 0.469479 0.0317212
H10 H -0.324536 0.448632 0.329165
H11 H -0.0327539 0.321187 0.484445
H12 H 0.11874 0.403904 0.462858
H13 H -0.267883 0.467428 0.058743
H14 H -0.11521 0.548118 0.039437
H15 H 0.169309 0.487947 0.353239
H16 H 0.104765 0.558269 0.185946
H17 H -0.302924 0.252678 0.271966
H18 H -0.299307 0.314385 -0.0326984
H19 H -0.0489539 0.168848 0.21195
H20 H 0.111339 0.102422 0.180204
H21 H -0.110304 0.147028 -0.154252
H22 H 0.0797512 0.0914339 -0.00509691
O1 O -0.264467 0.210558 0.157806
O2 O -0.241012 0.327607 0.493788

#END

#######################################################################
#
#                 Cambridge Crystallographic Data Centre
#                                CCDC 
#
#######################################################################
#
# If this CIF has been generated from an entry in the Cambridge 
# Structural Database, then it will include bibliographic, chemical, 
# crystal, experimental, refinement or atomic coordinate data resulting 
# from the CCDC's data processing and validation procedures.
#
#######################################################################

data_91
_database_code_depnum_ccdc_archive 'CCDC 1506451'
_symmetry_cell_setting           monoclinic
_symmetry_space_group_name_H-M   'C 2/c'
_symmetry_Int_Tables_number      15
_space_group_name_Hall           '-C 2yn'
loop_
_symmetry_equiv_pos_site_id
_symmetry_equiv_pos_as_xyz
1 x,y,z
2 -x,y,1/2-z
3 1/2+x,1/2+y,z
4 1/2-x,1/2+y,1/2-z
5 -x,-y,-z
6 x,-y,1/2+z
7 1/2-x,1/2-y,-z
8 1/2+x,1/2-y,1/2+z
_cell_length_a                   15.7
_cell_length_b                   16.1
_cell_length_c                   24.0
_cell_angle_alpha                90
_cell_angle_beta                 113.5
_cell_angle_gamma                90
_cell_volume                     5575.25
loop_
_atom_site_label
_atom_site_type_symbol
_atom_site_fract_x
_atom_site_fract_y
_atom_site_fract_z
C1 C 0.370553 1.08596 0.672954
C2 C 0.299139 1.13254 0.677505
C3 C 0.304011 1.21866 0.677498
C4 C 0.378696 1.2599 0.672025
C5 C 0.450176 1.21182 0.667749
C6 C 0.446113 1.12549 0.668404
C7 C 0.378169 1.35276 0.669257
C8 C 0.344112 1.47921 0.711462
C9 C 0.284597 1.52449 0.662265
C10 C 0.287375 1.61328 0.665892
C11 C 0.349708 1.65306 0.719981
C12 C 0.407715 1.6037 0.769302
C13 C 0.405622 1.51893 0.764919
C14 C 0.229106 1.66393 0.617268
C15 C 0.233241 1.749 0.62178
C16 C 0.295268 1.78808 0.67515
C17 C 0.352044 1.74092 0.723216
C18 C 0.214275 1.48266 0.60796
C19 C 0.222313 1.48107 0.552511
C20 C 0.151236 1.44619 0.500464
C21 C 0.0739399 1.41289 0.50449
C22 C 0.0628579 1.41217 0.560165
C23 C 0.133558 1.44799 0.612648
C24 C -0.0168502 1.37747 0.564706
C25 C -0.027558 1.37819 0.618702
C26 C 0.0414872 1.41453 0.6705
C27 C 0.119745 1.44856 0.667567
C28 C 0.306439 1.55521 0.500802
C29 C 0.399784 1.59129 0.511425
C30 C 0.437038 1.58731 0.467359
C31 C 0.519483 1.62783 0.475961
C32 C 0.564944 1.67442 0.52826
C33 C 0.528517 1.68002 0.572206
C34 C 0.446646 1.63865 0.563571
Cl1 Cl 0.548046 1.25662 0.664045
Cl2 Cl 0.384942 1.52862 0.401779
N1 N 0.347352 1.39137 0.708697
N2 N 0.303509 1.51156 0.548814
H1 H 0.628943 1.70627 0.534397
H2 H 0.547423 1.62252 0.441481
H3 H 0.563318 1.71668 0.612962
H4 H 0.41699 1.64378 0.597276
H5 H 0.455024 1.63408 0.810406
H6 H 0.451966 1.48097 0.802034
H7 H 0.297771 1.8554 0.67806
H8 H 0.1883 1.78652 0.583886
H9 H 0.399888 1.77029 0.764645
H10 H 0.180987 1.63448 0.576118
H11 H 0.15962 1.4472 0.457893
H12 H 0.0198745 1.38586 0.46454
H13 H 0.171727 1.4772 0.7076
H14 H 0.0324431 1.41607 0.713038
H15 H -0.0697986 1.35032 0.524259
H16 H -0.0890707 1.35146 0.621595
H17 H 0.363459 1.49728 0.584432
H18 H 0.349067 1.35858 0.744932
H19 H 0.247421 1.25558 0.679478
H20 H 0.239719 1.10214 0.680783
H21 H 0.502671 1.08987 0.665412
H22 H 0.367892 1.01858 0.672948
O1 O 0.400695 1.39046 0.633267
O2 O 0.239016 1.56805 0.453731

#END

#######################################################################
#
#                 Cambridge Crystallographic Data Centre
#                                CCDC 
#
#######################################################################
#
# If this CIF has been generated from an entry in the Cambridge 
# Structural Database, then it will include bibliographic, chemical, 
# crystal, experimental, refinement or atomic coordinate data resulting 
# from the CCDC's data processing and validation procedures.
#
#######################################################################

data_92
_database_code_depnum_ccdc_archive 'CCDC 1506452'
_symmetry_cell_setting           triclinic
_symmetry_space_group_name_H-M   'P -1'
_symmetry_Int_Tables_number      2
_space_group_name_Hall           '-P 1'
loop_
_symmetry_equiv_pos_site_id
_symmetry_equiv_pos_as_xyz
1 x,y,z
2 -x,-y,-z
_cell_length_a                   10.0
_cell_length_b                   10.8
_cell_length_c                   17.9
_cell_angle_alpha                123.2
_cell_angle_beta                 116.0
_cell_angle_gamma                64.7
_cell_volume                     1411.92
loop_
_atom_site_label
_atom_site_type_symbol
_atom_site_fract_x
_atom_site_fract_y
_atom_site_fract_z
C1 C 0.229903 0.713147 0.551581
C2 C 0.295546 0.651903 0.480402
C3 C 0.309412 0.74849 0.457305
C4 C 0.260599 0.907045 0.505585
C5 C 0.195512 0.966686 0.577379
C6 C 0.179348 0.870301 0.599801
C7 C 0.288166 1.00594 0.481632
C8 C 0.269652 1.01021 0.338984
C9 C 0.214157 0.944132 0.242698
C10 C 0.233287 0.996402 0.191037
C11 C 0.307753 1.11697 0.238685
C12 C 0.361671 1.18061 0.336477
C13 C 0.343912 1.12992 0.38598
C14 C 0.181177 0.931758 0.0928041
C15 C 0.201259 0.984453 0.0449126
C16 C 0.274412 1.10411 0.0922804
C17 C 0.326457 1.16865 0.187228
C18 C 0.14406 0.813128 0.194241
C19 C 0.237295 0.6686 0.182192
C20 C 0.172628 0.543589 0.139651
C21 C 0.0167069 0.563931 0.109504
C22 C -0.0837017 0.708734 0.119149
C23 C -0.0192814 0.834693 0.161853
C24 C -0.245398 0.73165 0.0880697
C25 C -0.340407 0.87339 0.0988384
C26 C -0.276967 0.998352 0.141485
C27 C -0.12044 0.979703 0.172268
C28 C 0.497754 0.548369 0.249069
C29 C 0.665199 0.515533 0.259283
C30 C 0.729771 0.447509 0.186179
C31 C 0.888331 0.40819 0.201358
C32 C 0.984314 0.435776 0.290254
C33 C 0.922536 0.500128 0.363698
C34 C 0.764582 0.536965 0.347575
Cl1 Cl 0.126621 1.16149 0.638588
Cl2 Cl 0.615141 0.406793 0.0729057
N1 N 0.249019 0.956329 0.387511
N2 N 0.398393 0.641738 0.208179
H1 H 1.10782 0.405388 0.301755
H2 H 0.934992 0.355363 0.143207
H3 H 0.997307 0.520084 0.433032
H4 H 0.714507 0.583475 0.40344
H5 H 0.418522 1.27237 0.372943
H6 H 0.383893 1.17989 0.460791
H7 H 0.289361 1.14461 0.0534746
H8 H 0.160325 0.933576 -0.0302164
H9 H 0.383219 1.26071 0.224562
H10 H 0.124306 0.840006 0.0557089
H11 H 0.248819 0.43252 0.131838
H12 H -0.032054 0.467685 0.0768565
H13 H -0.0721725 1.07621 0.205135
H14 H -0.352622 1.11032 0.150106
H15 H -0.292955 0.634619 0.0555573
H16 H -0.464332 0.889747 0.0747865
H17 H 0.442273 0.702684 0.201535
H18 H 0.19395 0.871602 0.347401
H19 H 0.36128 0.698588 0.401639
H20 H 0.335536 0.529519 0.442238
H21 H 0.126734 0.919524 0.654937
H22 H 0.217541 0.639054 0.570051
O1 O 0.343134 1.11466 0.540296
O2 O 0.456911 0.493467 0.277369

#END

#######################################################################
#
#                 Cambridge Crystallographic Data Centre
#                                CCDC 
#
#######################################################################
#
# If this CIF has been generated from an entry in the Cambridge 
# Structural Database, then it will include bibliographic, chemical, 
# crystal, experimental, refinement or atomic coordinate data resulting 
# from the CCDC's data processing and validation procedures.
#
#######################################################################

data_93
_database_code_depnum_ccdc_archive 'CCDC 1506453'
_symmetry_cell_setting           triclinic
_symmetry_space_group_name_H-M   'P -1'
_symmetry_Int_Tables_number      2
_space_group_name_Hall           '-P 1'
loop_
_symmetry_equiv_pos_site_id
_symmetry_equiv_pos_as_xyz
1 x,y,z
2 -x,-y,-z
_cell_length_a                   10.3
_cell_length_b                   11.5
_cell_length_c                   12.7
_cell_angle_alpha                89.8
_cell_angle_beta                 102.4
_cell_angle_gamma                78.4
_cell_volume                     1427.74
loop_
_atom_site_label
_atom_site_type_symbol
_atom_site_fract_x
_atom_site_fract_y
_atom_site_fract_z
C1 C 0.678069 0.761563 0.514618
C2 C 0.587199 0.763117 0.581942
C3 C 0.555811 0.862497 0.6406
C4 C 0.612644 0.963263 0.635429
C5 C 0.704489 0.958923 0.567178
C6 C 0.736344 0.859521 0.507399
C7 C 0.560252 1.0618 0.704643
C8 C 0.571991 1.2668 0.761969
C9 C 0.652117 1.35246 0.773801
C10 C 0.602999 1.46556 0.814129
C11 C 0.473457 1.48919 0.842139
C12 C 0.396225 1.39921 0.828414
C13 C 0.442773 1.29122 0.789788
C14 C 0.679702 1.55655 0.827639
C15 C 0.630606 1.66408 0.86693
C16 C 0.502466 1.68691 0.894733
C17 C 0.425683 1.60087 0.882418
C18 C 0.787346 1.33218 0.744227
C19 C 0.90466 1.28768 0.823086
C20 C 1.03522 1.27151 0.798596
C21 C 1.04655 1.29953 0.696203
C22 C 0.930971 1.34595 0.613433
C23 C 0.799623 1.36346 0.638178
C24 C 0.942131 1.376 0.507598
C25 C 0.828566 1.42194 0.428895
C26 C 0.698581 1.43993 0.453322
C27 C 0.684262 1.41149 0.555124
C28 C 0.984936 1.20643 1.01507
C29 C 0.921981 1.16181 1.10005
C30 C 0.954327 1.18941 1.20888
C31 C 0.899018 1.14066 1.28541
C32 C 0.811688 1.06278 1.25387
C33 C 0.778444 1.03421 1.14599
C34 C 0.83306 1.08412 1.06981
Cl1 Cl 0.78486 1.07544 0.548719
Cl2 Cl 1.0606 1.28798 1.25135
N1 N 0.621162 1.15779 0.719438
N2 N 0.88869 1.26002 0.926622
H1 H 0.769405 1.02476 1.31419
H2 H 0.924607 1.16438 1.36914
H3 H 0.710251 0.973549 1.12109
H4 H 0.808047 1.06195 0.985426
H5 H 0.297238 1.41665 0.849365
H6 H 0.383395 1.2228 0.780668
H7 H 0.465067 1.77236 0.925677
H8 H 0.691142 1.73233 0.876649
H9 H 0.326723 1.61707 0.903399
H10 H 0.778252 1.54026 0.806307
H11 H 1.12371 1.23765 0.8623
H12 H 1.14672 1.28673 0.677677
H13 H 0.58401 1.42568 0.573397
H14 H 0.609011 1.47666 0.390924
H15 H 1.04286 1.36207 0.489976
H16 H 0.838306 1.44471 0.348007
H17 H 0.790761 1.27382 0.933883
H18 H 0.704847 1.15541 0.688865
H19 H 0.484185 0.866686 0.69275
H20 H 0.54069 0.687246 0.588583
H21 H 0.807132 0.860387 0.455202
H22 H 0.703895 0.6847 0.467661
O1 O 0.462915 1.05251 0.742866
O2 O 1.10743 1.19111 1.0242

#END

#######################################################################
#
#                 Cambridge Crystallographic Data Centre
#                                CCDC 
#
#######################################################################
#
# If this CIF has been generated from an entry in the Cambridge 
# Structural Database, then it will include bibliographic, chemical, 
# crystal, experimental, refinement or atomic coordinate data resulting 
# from the CCDC's data processing and validation procedures.
#
#######################################################################

data_94
_database_code_depnum_ccdc_archive 'CCDC 1506454'
_symmetry_cell_setting           monoclinic
_symmetry_space_group_name_H-M   'C 2/c'
_symmetry_Int_Tables_number      15
_space_group_name_Hall           '-C 2ybc'
loop_
_symmetry_equiv_pos_site_id
_symmetry_equiv_pos_as_xyz
1 x,y,z
2 1/2-x,y,1/2-z
3 1/2+x,1/2+y,z
4 -x,1/2+y,1/2-z
5 -x,-y,-z
6 1/2+x,-y,1/2+z
7 1/2-x,1/2-y,-z
8 x,1/2-y,1/2+z
_cell_length_a                   10.9
_cell_length_b                   19.1
_cell_length_c                   27.9
_cell_angle_alpha                90
_cell_angle_beta                 83.2
_cell_angle_gamma                90
_cell_volume                     5759.05
loop_
_atom_site_label
_atom_site_type_symbol
_atom_site_fract_x
_atom_site_fract_y
_atom_site_fract_z
C1 C 0.26623 0.656057 0.95833
C2 C 0.233723 0.714274 0.932445
C3 C 0.123607 0.748709 0.946665
C4 C 0.0442137 0.727154 0.987149
C5 C 0.0772324 0.667543 1.01205
C6 C 0.187503 0.632374 0.997785
C7 C -0.0708296 0.77126 0.996581
C8 C -0.208823 0.826738 1.06386
C9 C -0.236462 0.82729 1.11397
C10 C -0.333518 0.871156 1.13575
C11 C -0.401169 0.913773 1.10599
C12 C -0.368409 0.911929 1.05538
C13 C -0.274999 0.870125 1.03449
C14 C -0.365937 0.873858 1.18656
C15 C -0.460592 0.916019 1.20654
C16 C -0.527782 0.957777 1.17699
C17 C -0.498181 0.956611 1.12775
C18 C -0.164783 0.783062 1.14485
C19 C -0.20584 0.715978 1.15806
C20 C -0.138735 0.673367 1.18765
C21 C -0.0311442 0.697135 1.20241
C22 C 0.0161436 0.764377 1.18907
C23 C -0.0520693 0.807828 1.16021
C24 C 0.128126 0.789366 1.20362
C25 C 0.17194 0.854895 1.19024
C26 C 0.104647 0.898215 1.16172
C27 C -0.00451577 0.875387 1.14721
C28 C -0.342095 0.62121 1.13585
C29 C -0.474219 0.607185 1.1291
C30 C -0.508761 0.559732 1.09475
C31 C -0.632435 0.54382 1.09266
C32 C -0.723122 0.574224 1.12537
C33 C -0.69069 0.621032 1.15999
C34 C -0.567128 0.637183 1.16158
Cl1 Cl -0.0189463 0.631683 1.06016
Cl2 Cl -0.400138 0.521559 1.05228
N1 N -0.112203 0.783613 1.04408
N2 N -0.316685 0.690734 1.14385
H1 H -0.819302 0.561126 1.12359
H2 H -0.656664 0.507653 1.06526
H3 H -0.761035 0.644691 1.18573
H4 H -0.540684 0.673166 1.18877
H5 H -0.419158 0.944711 1.03265
H6 H -0.250766 0.868397 0.995773
H7 H -0.602355 0.990849 1.1933
H8 H -0.483763 0.917428 1.2455
H9 H -0.548892 0.988715 1.10459
H10 H -0.31409 0.842238 1.20953
H11 H -0.172823 0.621439 1.19748
H12 H 0.0196281 0.663931 1.22486
H13 H -0.0558745 0.909088 1.12535
H14 H 0.139426 0.950083 1.15129
H15 H 0.178933 0.755461 1.22562
H16 H 0.258064 0.873535 1.20155
H17 H -0.3726 0.726827 1.1311
H18 H -0.0695031 0.757066 1.06882
H19 H 0.0950029 0.793391 0.926608
H20 H 0.293874 0.7326 0.901169
H21 H 0.209852 0.586105 1.01767
H22 H 0.352045 0.628364 0.947616
O1 O -0.116215 0.797027 0.962642
O2 O -0.267841 0.573883 1.13763

#END

#######################################################################
#
#                 Cambridge Crystallographic Data Centre
#                                CCDC 
#
#######################################################################
#
# If this CIF has been generated from an entry in the Cambridge 
# Structural Database, then it will include bibliographic, chemical, 
# crystal, experimental, refinement or atomic coordinate data resulting 
# from the CCDC's data processing and validation procedures.
#
#######################################################################

data_95
_database_code_depnum_ccdc_archive 'CCDC 1506455'
_symmetry_cell_setting           triclinic
_symmetry_space_group_name_H-M   'P -1'
_symmetry_Int_Tables_number      2
_space_group_name_Hall           '-P 1'
loop_
_symmetry_equiv_pos_site_id
_symmetry_equiv_pos_as_xyz
1 x,y,z
2 -x,-y,-z
_cell_length_a                   13.0
_cell_length_b                   11.4
_cell_length_c                   10.8
_cell_angle_alpha                102.8
_cell_angle_beta                 80.1
_cell_angle_gamma                73.8
_cell_volume                     1454.69
loop_
_atom_site_label
_atom_site_type_symbol
_atom_site_fract_x
_atom_site_fract_y
_atom_site_fract_z
C1 C 0.888967 0.312836 0.522175
C2 C 0.865658 0.223397 0.580878
C3 C 0.872427 0.105852 0.502858
C4 C 0.902941 0.0748954 0.366119
C5 C 0.926353 0.166215 0.308918
C6 C 0.918826 0.28455 0.386376
C7 C 0.91681 -0.0561344 0.285869
C8 C 0.828138 -0.217626 0.246887
C9 C 0.738238 -0.231272 0.199857
C10 C 0.743766 -0.355486 0.127139
C11 C 0.840006 -0.46234 0.10653
C12 C 0.928912 -0.443047 0.158164
C13 C 0.92371 -0.324542 0.225674
C14 C 0.656498 -0.376025 0.0720217
C15 C 0.663997 -0.495472 0.00199665
C16 C 0.758794 -0.601017 -0.0166756
C17 C 0.845034 -0.584263 0.0345791
C18 C 0.636245 -0.122158 0.218877
C19 C 0.538821 -0.108587 0.307715
C20 C 0.439357 -0.009882 0.320004
C21 C 0.438498 0.0724195 0.245166
C22 C 0.534743 0.0624359 0.153896
C23 C 0.634724 -0.0370195 0.139957
C24 C 0.534297 0.147141 0.0760381
C25 C 0.628858 0.134717 -0.0125138
C26 C 0.727971 0.0361727 -0.0268664
C27 C 0.731006 -0.0476756 0.0470032
C28 C 0.461899 -0.18872 0.485593
C29 C 0.486003 -0.289641 0.556827
C30 C 0.587181 -0.37033 0.563535
C31 C 0.591434 -0.456305 0.637497
C32 C 0.494315 -0.463836 0.706905
C33 C 0.392649 -0.384158 0.703263
C34 C 0.389572 -0.29863 0.629888
Cl1 Cl 0.961604 0.137687 0.140177
Cl2 Cl 0.715534 -0.368049 0.484139
N1 N 0.828609 -0.0982769 0.317166
N2 N 0.542643 -0.19478 0.382808
H1 H 0.498591 -0.531418 0.763969
H2 H 0.671588 -0.516435 0.640181
H3 H 0.31597 -0.388388 0.75765
H4 H 0.311563 -0.23427 0.626666
H5 H 1.00229 -0.524224 0.143095
H6 H 0.99243 -0.310161 0.263727
H7 H 0.763518 -0.694921 -0.0719689
H8 H 0.596265 -0.508573 -0.0397176
H9 H 0.919023 -0.664489 0.0202925
H10 H 0.583441 -0.295547 0.0846644
H11 H 0.365317 -0.00118998 0.389635
H12 H 0.36178 0.147531 0.255804
H13 H 0.807733 -0.123131 0.0348707
H14 H 0.802726 0.0265804 -0.0969223
H15 H 0.457292 0.222364 0.0879638
H16 H 0.627783 0.200281 -0.0716264
H17 H 0.61705 -0.263071 0.363569
H18 H 0.754051 -0.0303907 0.36078
H19 H 0.854995 0.0349977 0.547715
H20 H 0.84254 0.244726 0.686806
H21 H 0.936326 0.353836 0.339345
H22 H 0.883846 0.405237 0.581728
O1 O 1.0023 -0.121296 0.204006
O2 O 0.369635 -0.108319 0.521011

#END

#######################################################################
#
#                 Cambridge Crystallographic Data Centre
#                                CCDC 
#
#######################################################################
#
# If this CIF has been generated from an entry in the Cambridge 
# Structural Database, then it will include bibliographic, chemical, 
# crystal, experimental, refinement or atomic coordinate data resulting 
# from the CCDC's data processing and validation procedures.
#
#######################################################################

data_96
_database_code_depnum_ccdc_archive 'CCDC 1506456'
_symmetry_cell_setting           monoclinic
_symmetry_space_group_name_H-M   'C c'
_symmetry_Int_Tables_number      9
_space_group_name_Hall           'C -2yc'
loop_
_symmetry_equiv_pos_site_id
_symmetry_equiv_pos_as_xyz
1 x,y,z
2 x,-y,1/2+z
3 1/2+x,1/2+y,z
4 1/2+x,1/2-y,1/2+z
_cell_length_a                   11.3
_cell_length_b                   14.9
_cell_length_c                   19.6
_cell_angle_alpha                90
_cell_angle_beta                 57.8
_cell_angle_gamma                90
_cell_volume                     2802.06
loop_
_atom_site_label
_atom_site_type_symbol
_atom_site_fract_x
_atom_site_fract_y
_atom_site_fract_z
C1 C 0.0177064 0.323862 0.997106
C2 C -0.0545154 0.30344 0.959873
C3 C -0.17276 0.351998 0.979718
C4 C -0.224534 0.421719 1.03674
C5 C -0.148856 0.441013 1.07293
C6 C -0.0294946 0.392718 1.05331
C7 C -0.354123 0.465228 1.04718
C8 C -0.537071 0.580113 1.12475
C9 C -0.580327 0.644544 1.18543
C10 C -0.690926 0.704655 1.2026
C11 C -0.755428 0.698947 1.15706
C12 C -0.707967 0.632648 1.09626
C13 C -0.602772 0.574413 1.08023
C14 C -0.740382 0.770326 1.26445
C15 C -0.847021 0.827284 1.27966
C16 C -0.910101 0.82178 1.23422
C17 C -0.865006 0.758755 1.17423
C18 C -0.516621 0.647833 1.23517
C19 C -0.56826 0.590336 1.30136
C20 C -0.51317 0.592889 1.35151
C21 C -0.410413 0.653175 1.33571
C22 C -0.355915 0.71352 1.26992
C23 C -0.409842 0.710608 1.21879
C24 C -0.2499 0.77613 1.25345
C25 C -0.198713 0.833772 1.18912
C26 C -0.251835 0.830905 1.1384
C27 C -0.354563 0.770917 1.15268
C28 C -0.767942 0.487649 1.38751
C29 C -0.893584 0.45087 1.38984
C30 C -0.970418 0.377696 1.43875
C31 C -1.09106 0.348737 1.44315
C32 C -1.13885 0.392608 1.39995
C33 C -1.06569 0.465845 1.35187
C34 C -0.945271 0.494176 1.34746
Cl1 Cl -0.192558 0.526736 1.14323
Cl2 Cl -0.917652 0.31563 1.49272
N1 N -0.428425 0.52246 1.1108
N2 N -0.676304 0.531861 1.31694
H1 H -1.23338 0.369489 1.40426
H2 H -1.14652 0.291276 1.48074
H3 H -1.10247 0.50156 1.31846
H4 H -0.893283 0.554017 1.31247
H5 H -0.757157 0.627827 1.06164
H6 H -0.567242 0.523901 1.03373
H7 H -0.994162 0.867391 1.24691
H8 H -0.883249 0.877124 1.32719
H9 H -0.912748 0.753714 1.13883
H10 H -0.692331 0.775042 1.29958
H11 H -0.555322 0.547451 1.40226
H12 H -0.36903 0.654988 1.37453
H13 H -0.394899 0.768968 1.11342
H14 H -0.210859 0.876584 1.08751
H15 H -0.209796 0.777605 1.29291
H16 H -0.117423 0.881544 1.17702
H17 H -0.697462 0.529972 1.27304
H18 H -0.391403 0.533806 1.14699
H19 H -0.230491 0.338005 0.951188
H20 H -0.0189483 0.249979 0.915546
H21 H 0.0257597 0.410228 1.08264
H22 H 0.110739 0.286772 0.982546
O1 O -0.387873 0.447094 0.999049
O2 O -0.752078 0.480663 1.44397

#END

#######################################################################
#
#                 Cambridge Crystallographic Data Centre
#                                CCDC 
#
#######################################################################
#
# If this CIF has been generated from an entry in the Cambridge 
# Structural Database, then it will include bibliographic, chemical, 
# crystal, experimental, refinement or atomic coordinate data resulting 
# from the CCDC's data processing and validation procedures.
#
#######################################################################

data_97
_database_code_depnum_ccdc_archive 'CCDC 1506457'
_symmetry_cell_setting           orthorhombic
_symmetry_space_group_name_H-M   'P b c a'
_symmetry_Int_Tables_number      61
_space_group_name_Hall           '-P 2ac 2ab'
loop_
_symmetry_equiv_pos_site_id
_symmetry_equiv_pos_as_xyz
1 x,y,z
2 1/2+x,1/2-y,-z
3 -x,1/2+y,1/2-z
4 1/2-x,-y,1/2+z
5 -x,-y,-z
6 1/2-x,1/2+y,z
7 x,1/2-y,1/2+z
8 1/2+x,y,1/2-z
_cell_length_a                   27.4
_cell_length_b                   10.7
_cell_length_c                   19.1
_cell_angle_alpha                90
_cell_angle_beta                 90
_cell_angle_gamma                90
_cell_volume                     5583.07
loop_
_atom_site_label
_atom_site_type_symbol
_atom_site_fract_x
_atom_site_fract_y
_atom_site_fract_z
C1 C 0.279232 0.0572043 0.250185
C2 C 0.236978 0.0751647 0.210942
C3 C 0.235414 0.170358 0.161712
C4 C 0.275465 0.248794 0.148827
C5 C 0.317249 0.230704 0.190241
C6 C 0.31904 0.135479 0.240145
C7 C 0.265828 0.347355 0.093812
C8 C 0.308085 0.477772 0.00400503
C9 C 0.351756 0.487316 -0.0332637
C10 C 0.356645 0.579303 -0.0868458
C11 C 0.316779 0.661252 -0.101697
C12 C 0.273161 0.647701 -0.0626595
C13 C 0.268497 0.559063 -0.0112443
C14 C 0.400245 0.592873 -0.126462
C15 C 0.404122 0.683247 -0.177411
C16 C 0.364719 0.764434 -0.191735
C17 C 0.321978 0.753095 -0.154645
C18 C 0.393266 0.403229 -0.0147543
C19 C 0.429323 0.445347 0.0305807
C20 C 0.467581 0.364971 0.052531
C21 C 0.469025 0.243635 0.0298764
C22 C 0.432894 0.19563 -0.0159126
C23 C 0.394537 0.276352 -0.038559
C24 C 0.433775 0.0700726 -0.0395353
C25 C 0.398257 0.025415 -0.0837353
C26 C 0.360321 0.105168 -0.106287
C27 C 0.358513 0.227578 -0.084426
C28 C 0.440616 0.606345 0.121357
C29 C 0.442264 0.745693 0.131441
C30 C 0.481347 0.803521 0.166016
C31 C 0.481275 0.93211 0.177668
C32 C 0.441944 1.00438 0.155681
C33 C 0.402752 0.948623 0.121462
C34 C 0.403233 0.820396 0.109459
Cl1 Cl 0.368498 0.326997 0.185717
Cl2 Cl 0.53228 0.719647 0.192818
N1 N 0.30582 0.38974 0.0580951
N2 N 0.428651 0.569935 0.0546464
H1 H 0.442146 1.10449 0.165411
H2 H 0.512237 0.974666 0.203899
H3 H 0.371829 1.00434 0.104422
H4 H 0.372238 0.776155 0.0838795
H5 H 0.242726 0.7098 -0.0739277
H6 H 0.234969 0.548387 0.0181015
H7 H 0.368279 0.835339 -0.232192
H8 H 0.437742 0.691907 -0.20721
H9 H 0.291313 0.814755 -0.165428
H10 H 0.430471 0.529569 -0.116375
H11 H 0.494892 0.400769 0.088336
H12 H 0.498307 0.182244 0.0470446
H13 H 0.329381 0.288776 -0.102126
H14 H 0.332368 0.0694633 -0.141368
H15 H 0.463198 0.0095411 -0.021867
H16 H 0.399269 -0.0711128 -0.10148
H17 H 0.41921 0.636598 0.0196322
H18 H 0.338412 0.351715 0.0710644
H19 H 0.202704 0.187908 0.13118
H20 H 0.205336 0.0156943 0.218879
H21 H 0.351888 0.124721 0.271319
H22 H 0.28122 -0.0166717 0.289173
O1 O 0.223989 0.379837 0.0809837
O2 O 0.448719 0.533251 0.16896

#END

#######################################################################
#
#                 Cambridge Crystallographic Data Centre
#                                CCDC 
#
#######################################################################
#
# If this CIF has been generated from an entry in the Cambridge 
# Structural Database, then it will include bibliographic, chemical, 
# crystal, experimental, refinement or atomic coordinate data resulting 
# from the CCDC's data processing and validation procedures.
#
#######################################################################

data_98
_database_code_depnum_ccdc_archive 'CCDC 1506458'
_symmetry_cell_setting           triclinic
_symmetry_space_group_name_H-M   'P -1'
_symmetry_Int_Tables_number      2
_space_group_name_Hall           '-P 1'
loop_
_symmetry_equiv_pos_site_id
_symmetry_equiv_pos_as_xyz
1 x,y,z
2 -x,-y,-z
_cell_length_a                   11.2
_cell_length_b                   12.7
_cell_length_c                   11.3
_cell_angle_alpha                96.2
_cell_angle_beta                 63.6
_cell_angle_gamma                100.6
_cell_volume                     1420.52
loop_
_atom_site_label
_atom_site_type_symbol
_atom_site_fract_x
_atom_site_fract_y
_atom_site_fract_z
C1 C 0.71373 0.88224 0.154545
C2 C 0.777364 0.901658 0.237501
C3 C 0.912993 0.893748 0.187536
C4 C 0.990772 0.866326 0.0552632
C5 C 0.924034 0.848571 -0.0264345
C6 C 0.787478 0.856252 0.0227264
C7 C 1.13738 0.864916 0.0219739
C8 C 1.35302 0.819858 -0.15762
C9 C 1.40988 0.77055 -0.281858
C10 C 1.55336 0.777676 -0.351044
C11 C 1.6366 0.837279 -0.293847
C12 C 1.57388 0.887154 -0.168485
C13 C 1.43661 0.879053 -0.101258
C14 C 1.6171 0.726755 -0.476185
C15 C 1.75514 0.735111 -0.540609
C16 C 1.83713 0.79459 -0.483941
C17 C 1.77855 0.844457 -0.362849
C18 C 1.32381 0.708338 -0.342611
C19 C 1.26054 0.604427 -0.304613
C20 C 1.17915 0.545016 -0.363115
C21 C 1.16309 0.58931 -0.458812
C22 C 1.22611 0.694153 -0.502146
C23 C 1.30755 0.754221 -0.443353
C24 C 1.21001 0.740574 -0.601211
C25 C 1.27154 0.842676 -0.641197
C26 C 1.35166 0.902586 -0.582813
C27 C 1.36921 0.859723 -0.486473
C28 C 1.20632 0.470788 -0.136115
C29 C 1.25845 0.442149 -0.0439155
C30 C 1.38199 0.406052 -0.0855606
C31 C 1.42189 0.376784 0.00482758
C32 C 1.33801 0.383997 0.138667
C33 C 1.2141 0.419122 0.182111
C34 C 1.17473 0.447031 0.0910703
Cl1 Cl 1.00375 0.819176 -0.195146
Cl2 Cl 1.4893 0.394524 -0.252489
N1 N 1.21207 0.813198 -0.0924152
N2 N 1.28082 0.558551 -0.209286
H1 H 1.36963 0.361501 0.208934
H2 H 1.51796 0.348367 -0.0304993
H3 H 1.14813 0.424312 0.286582
H4 H 1.07744 0.472808 0.123235
H5 H 1.63693 0.932712 -0.124568
H6 H 1.38931 0.916531 -0.00498845
H7 H 1.94612 0.800528 -0.536166
H8 H 1.80172 0.695409 -0.636244
H9 H 1.84029 0.890296 -0.317698
H10 H 1.55512 0.680805 -0.520748
H11 H 1.1298 0.465232 -0.329494
H12 H 1.10081 0.543212 -0.503204
H13 H 1.43084 0.906514 -0.442019
H14 H 1.39983 0.983498 -0.614271
H15 H 1.14769 0.693529 -0.645004
H16 H 1.25861 0.877555 -0.717302
H17 H 1.35673 0.598438 -0.188928
H18 H 1.16355 0.777172 -0.146473
H19 H 0.965351 0.909554 0.249814
H20 H 0.721645 0.922843 0.340734
H21 H 0.740431 0.842116 -0.0441558
H22 H 0.60742 0.887843 0.191456
O1 O 1.18158 0.908338 0.0991325
O2 O 1.104 0.419874 -0.138651

#END

#######################################################################
#
#                 Cambridge Crystallographic Data Centre
#                                CCDC 
#
#######################################################################
#
# If this CIF has been generated from an entry in the Cambridge 
# Structural Database, then it will include bibliographic, chemical, 
# crystal, experimental, refinement or atomic coordinate data resulting 
# from the CCDC's data processing and validation procedures.
#
#######################################################################

data_99
_database_code_depnum_ccdc_archive 'CCDC 1506459'
_symmetry_cell_setting           monoclinic
_symmetry_space_group_name_H-M   'C 2/c'
_symmetry_Int_Tables_number      15
_space_group_name_Hall           '-C 2yn'
loop_
_symmetry_equiv_pos_site_id
_symmetry_equiv_pos_as_xyz
1 x,y,z
2 -x,y,1/2-z
3 1/2+x,1/2+y,z
4 1/2-x,1/2+y,1/2-z
5 -x,-y,-z
6 x,-y,1/2+z
7 1/2-x,1/2-y,-z
8 1/2+x,1/2-y,1/2+z
_cell_length_a                   18.6
_cell_length_b                   11.0
_cell_length_c                   29.7
_cell_angle_alpha                90
_cell_angle_beta                 71.7
_cell_angle_gamma                90
_cell_volume                     5768.38
loop_
_atom_site_label
_atom_site_type_symbol
_atom_site_fract_x
_atom_site_fract_y
_atom_site_fract_z
C1 C 0.183657 0.730988 0.37384
C2 C 0.201793 0.637709 0.340621
C3 C 0.255908 0.552024 0.342262
C4 C 0.294546 0.560259 0.37568
C5 C 0.275847 0.65537 0.408631
C6 C 0.220233 0.739504 0.407998
C7 C 0.358675 0.473914 0.372113
C8 C 0.394138 0.260606 0.348641
C9 C 0.371313 0.140876 0.358848
C10 C 0.423633 0.0447889 0.339369
C11 C 0.498638 0.0734296 0.310109
C12 C 0.518915 0.197136 0.300708
C13 C 0.46859 0.288824 0.319108
C14 C 0.40361 -0.0793361 0.34831
C15 C 0.455302 -0.169769 0.329437
C16 C 0.52949 -0.14118 0.300619
C17 C 0.550485 -0.0218337 0.291207
C18 C 0.292393 0.112443 0.388929
C19 C 0.274736 0.0985465 0.437771
C20 C 0.199497 0.0703713 0.466005
C21 C 0.143584 0.0580546 0.445361
C22 C 0.158306 0.0730396 0.39606
C23 C 0.233945 0.100167 0.367403
C24 C 0.100476 0.0620265 0.374613
C25 C 0.116186 0.0769841 0.326666
C26 C 0.190981 0.103248 0.298162
C27 C 0.248427 0.114363 0.317882
C28 C 0.326891 0.128266 0.504766
C29 C 0.400839 0.137723 0.515497
C30 C 0.464913 0.206173 0.491418
C31 C 0.529289 0.205729 0.505989
C32 C 0.530523 0.136849 0.544867
C33 C 0.466899 0.0700056 0.569862
C34 C 0.402884 0.0718648 0.555376
Cl1 Cl 0.318855 0.66922 0.45238
Cl2 Cl 0.466331 0.301158 0.444275
N1 N 0.341874 0.354467 0.365836
N2 N 0.332654 0.115899 0.457942
H1 H 0.581067 0.136771 0.555839
H2 H 0.577699 0.260655 0.486845
H3 H 0.467097 0.0172004 0.600651
H4 H 0.352066 0.0224341 0.574744
H5 H 0.575932 0.218981 0.278242
H6 H 0.485027 0.383018 0.312269
H7 H 0.569716 -0.213621 0.28594
H8 H 0.438865 -0.264281 0.336728
H9 H 0.607443 0.00145058 0.269021
H10 H 0.346568 -0.10201 0.37036
H11 H 0.187645 0.061484 0.503837
H12 H 0.0861152 0.0370018 0.467312
H13 H 0.305937 0.133483 0.295652
H14 H 0.203314 0.114243 0.260192
H15 H 0.0431727 0.0414115 0.396966
H16 H 0.0714003 0.0683403 0.310568
H17 H 0.384558 0.130982 0.434333
H18 H 0.286547 0.330768 0.378595
H19 H 0.270441 0.478621 0.316559
H20 H 0.173427 0.630766 0.313885
H21 H 0.206084 0.811254 0.434327
H22 H 0.140921 0.797883 0.373324
O1 O 0.421311 0.50938 0.371069
O2 O 0.267423 0.121859 0.537341

#END

#######################################################################
#
#                 Cambridge Crystallographic Data Centre
#                                CCDC 
#
#######################################################################
#
# If this CIF has been generated from an entry in the Cambridge 
# Structural Database, then it will include bibliographic, chemical, 
# crystal, experimental, refinement or atomic coordinate data resulting 
# from the CCDC's data processing and validation procedures.
#
#######################################################################

data_100
_database_code_depnum_ccdc_archive 'CCDC 1506460'
#==============================================================================

# PROCESSING SUMMARY (IUCr Office Use Only)

_journal_date_recd_electronic      2016-07-08
_journal_date_to_coeditor         ?
_journal_date_from_coeditor       ?
_journal_date_accepted     2016-09-26
_journal_date_printers_first      ?
_journal_date_printers_final      ?
_journal_date_proofs_out          ?
_journal_date_proofs_in           ?
_journal_coeditor_name            ?
_journal_coeditor_code      WF5128SUP1
_journal_coeditor_notes
; ?
;
_journal_paper_category      FA
_journal_techeditor_code      B161512
_iucr_compatibility_tag          ACTA95
_journal_techeditor_notes  
;
;
_journal_coden_ASTM               ?
_journal_name_full                ?
_journal_year                     ?
_journal_volume                   ?
_journal_issue                    ?
_journal_page_first               ?
_journal_page_last                ?
_journal_suppl_publ_number        ?
_journal_suppl_publ_pages         ?

#==============================================================================

_symmetry_cell_setting           triclinic
_symmetry_space_group_name_H-M   'P -1'
_symmetry_Int_Tables_number      2
_space_group_name_Hall           '-P 1'
loop_
_symmetry_equiv_pos_site_id
_symmetry_equiv_pos_as_xyz
1 x,y,z
2 -x,-y,-z
_cell_length_a                   11.0
_cell_length_b                   11.5
_cell_length_c                   11.7
_cell_angle_alpha                90.1
_cell_angle_beta                 75.8
_cell_angle_gamma                82.1
_cell_volume                     1414.12
loop_
_atom_site_label
_atom_site_type_symbol
_atom_site_fract_x
_atom_site_fract_y
_atom_site_fract_z
C1 C 0.388808 0.344646 0.594955
C2 C 0.474405 0.344043 0.665216
C3 C 0.494823 0.44966 0.710364
C4 C 0.430872 0.557354 0.686682
C5 C 0.345534 0.556008 0.615044
C6 C 0.32497 0.450527 0.569316
C7 C 0.449819 0.668487 0.743703
C8 C 0.604319 0.755841 0.821797
C9 C 0.709998 0.81183 0.784076
C10 C 0.743989 0.887942 0.864686
C11 C 0.666383 0.90774 0.982302
C12 C 0.5577 0.850172 1.01647
C13 C 0.527517 0.776266 0.939144
C14 C 0.852457 0.946077 0.831474
C15 C 0.882554 1.01927 0.910572
C16 C 0.805888 1.03823 1.02694
C17 C 0.699944 0.98349 1.06162
C18 C 0.792376 0.791518 0.661765
C19 C 0.894982 0.703517 0.632944
C20 C 0.973871 0.687821 0.516821
C21 C 0.951017 0.760631 0.429414
C22 C 0.847473 0.852469 0.453907
C23 C 0.76719 0.868006 0.570856
C24 C 0.821449 0.928871 0.36501
C25 C 0.719999 1.01684 0.390089
C26 C 0.640042 1.03196 0.50546
C27 C 0.662959 0.959509 0.593664
C28 C 0.872582 0.529187 0.752102
C29 C 0.924067 0.455517 0.840413
C30 C 0.844752 0.41936 0.943232
C31 C 0.894361 0.344373 1.01927
C32 C 1.02343 0.303311 0.992427
C33 C 1.10347 0.337627 0.890187
C34 C 1.05351 0.413437 0.815194
Cl1 Cl 0.265604 0.684623 0.575448
Cl2 Cl 0.683723 0.470097 0.982464
N1 N 0.572391 0.675256 0.747052
N2 N 0.92806 0.626643 0.720083
H1 H 1.06107 0.244303 1.052
H2 H 0.831265 0.318768 1.09919
H3 H 1.20414 0.305301 0.868631
H4 H 1.11491 0.439613 0.734292
H5 H 0.498671 0.864873 1.10618
H6 H 0.444065 0.732888 0.965504
H7 H 0.830602 1.09623 1.08865
H8 H 0.965868 1.0632 0.8831
H9 H 0.639886 0.997594 1.151
H10 H 0.911491 0.932898 0.741752
H11 H 1.05251 0.61661 0.498996
H12 H 1.01177 0.748484 0.340253
H13 H 0.600583 0.970798 0.681975
H14 H 0.559356 1.10115 0.5245
H15 H 0.883241 0.91611 0.2763
H16 H 0.700664 1.07472 0.321185
H17 H 0.990459 0.648606 0.764239
H18 H 0.643988 0.613997 0.701981
H19 H 0.562305 0.449265 0.764634
H20 H 0.525085 0.261835 0.685267
H21 H 0.259119 0.45247 0.513403
H22 H 0.371762 0.262816 0.559081
O1 O 0.361681 0.744692 0.786751
O2 O 0.790387 0.499066 0.708759

#END

#######################################################################
#
#                 Cambridge Crystallographic Data Centre
#                                CCDC 
#
#######################################################################
#
# If this CIF has been generated from an entry in the Cambridge 
# Structural Database, then it will include bibliographic, chemical, 
# crystal, experimental, refinement or atomic coordinate data resulting 
# from the CCDC's data processing and validation procedures.
#
#######################################################################

data_101
_database_code_depnum_ccdc_archive 'CCDC 1506461'
#==============================================================================

# PROCESSING SUMMARY (IUCr Office Use Only)

_journal_date_recd_electronic      2016-07-08
_journal_date_to_coeditor         ?
_journal_date_from_coeditor       ?
_journal_date_accepted     2016-09-26
_journal_date_printers_first      ?
_journal_date_printers_final      ?
_journal_date_proofs_out          ?
_journal_date_proofs_in           ?
_journal_coeditor_name            ?
_journal_coeditor_code      WF5128SUP1
_journal_coeditor_notes
; ?
;
_journal_paper_category      FA
_journal_techeditor_code      B161512
_iucr_compatibility_tag          ACTA95
_journal_techeditor_notes  
;
;
_journal_coden_ASTM               ?
_journal_name_full                ?
_journal_year                     ?
_journal_volume                   ?
_journal_issue                    ?
_journal_page_first               ?
_journal_page_last                ?
_journal_suppl_publ_number        ?
_journal_suppl_publ_pages         ?

#==============================================================================

_symmetry_cell_setting           monoclinic
_symmetry_space_group_name_H-M   'P 21/c'
_symmetry_Int_Tables_number      14
_space_group_name_Hall           '-P 2ybc'
loop_
_symmetry_equiv_pos_site_id
_symmetry_equiv_pos_as_xyz
1 x,y,z
2 -x,1/2+y,1/2-z
3 -x,-y,-z
4 x,1/2-y,1/2+z
_cell_length_a                   15.4
_cell_length_b                   20.3
_cell_length_c                   8.9
_cell_angle_alpha                90
_cell_angle_beta                 85.8
_cell_angle_gamma                90
_cell_volume                     2767.03
loop_
_atom_site_label
_atom_site_type_symbol
_atom_site_fract_x
_atom_site_fract_y
_atom_site_fract_z
C1 C 0.792158 0.139156 0.48456
C2 C 0.829841 0.095517 0.378266
C3 C 0.793218 0.087805 0.24109
C4 C 0.719415 0.123508 0.207021
C5 C 0.682289 0.167 0.315902
C6 C 0.71805 0.174569 0.453976
C7 C 0.68725 0.119446 0.051978
C8 C 0.650898 0.0426273 -0.145958
C9 C 0.684268 -0.0148039 -0.212476
C10 C 0.668001 -0.0293121 -0.365318
C11 C 0.618254 0.0157245 -0.447399
C12 C 0.586497 0.0740675 -0.374956
C13 C 0.60209 0.0875726 -0.228781
C14 C 0.70106 -0.0869891 -0.439522
C15 C 0.684959 -0.099434 -0.586715
C16 C 0.635123 -0.0550669 -0.667303
C17 C 0.602603 0.00136578 -0.598737
C18 C 0.740241 -0.0597533 -0.128665
C19 C 0.828016 -0.0454302 -0.117548
C20 C 0.88149 -0.0889399 -0.0395309
C21 C 0.847248 -0.145647 0.0239124
C22 C 0.758852 -0.162948 0.0135964
C23 C 0.704748 -0.119366 -0.0640313
C24 C 0.72314 -0.221874 0.0774574
C25 C 0.637106 -0.23749 0.065865
C26 C 0.583239 -0.194353 -0.0102978
C27 C 0.615951 -0.136781 -0.0732793
C28 C 0.948848 0.0304739 -0.208375
C29 C 0.960388 0.102159 -0.248215
C30 C 1.02083 0.124628 -0.362169
C31 C 1.03323 0.191774 -0.388511
C32 C 0.985947 0.237792 -0.300077
C33 C 0.925953 0.216752 -0.185801
C34 C 0.913804 0.149582 -0.160899
Cl1 Cl 0.588816 0.211247 0.28433
Cl2 Cl 1.07998 0.0696617 -0.479192
N1 N 0.664579 0.0575432 0.00510376
N2 N 0.862666 0.0122036 -0.184913
H1 H 0.996112 0.290105 -0.321469
H2 H 1.07975 0.207426 -0.478897
H3 H 0.888152 0.252008 -0.116449
H4 H 0.86721 0.133451 -0.0710419
H5 H 0.548856 0.108567 -0.437533
H6 H 0.577904 0.132365 -0.174426
H7 H 0.622843 -0.0656026 -0.783521
H8 H 0.710908 -0.143856 -0.641632
H9 H 0.564441 0.0360938 -0.659804
H10 H 0.739525 -0.121332 -0.378379
H11 H 0.949796 -0.0771404 -0.0355305
H12 H 0.888897 -0.178672 0.0827665
H13 H 0.574003 -0.103967 -0.131743
H14 H 0.515176 -0.206832 -0.0191077
H15 H 0.765376 -0.254575 0.135981
H16 H 0.61031 -0.282824 0.115122
H17 H 0.818796 0.0421357 -0.230071
H18 H 0.681123 0.0204678 0.0736106
H19 H 0.822976 0.0539957 0.157387
H20 H 0.887609 0.0676877 0.401411
H21 H 0.687455 0.208213 0.536603
H22 H 0.819995 0.145686 0.592224
O1 O 0.685099 0.168796 -0.0260423
O2 O 1.01031 -0.00572074 -0.190287

#END

#######################################################################
#
#                 Cambridge Crystallographic Data Centre
#                                CCDC 
#
#######################################################################
#
# If this CIF has been generated from an entry in the Cambridge 
# Structural Database, then it will include bibliographic, chemical, 
# crystal, experimental, refinement or atomic coordinate data resulting 
# from the CCDC's data processing and validation procedures.
#
#######################################################################

data_102
_database_code_depnum_ccdc_archive 'CCDC 1506464'
_database_code_depnum_ccdc_archive 'CCDC 1506462'
#==============================================================================

# PROCESSING SUMMARY (IUCr Office Use Only)

_journal_date_recd_electronic      2016-07-08
_journal_date_to_coeditor         ?
_journal_date_from_coeditor       ?
_journal_date_accepted     2016-09-26
_journal_date_printers_first      ?
_journal_date_printers_final      ?
_journal_date_proofs_out          ?
_journal_date_proofs_in           ?
_journal_coeditor_name            ?
_journal_coeditor_code      WF5128SUP1
_journal_coeditor_notes
; ?
;
_journal_paper_category      FA
_journal_techeditor_code      B161512
_iucr_compatibility_tag          ACTA95
_journal_techeditor_notes  
;
;
_journal_coden_ASTM               ?
_journal_name_full                ?
_journal_year                     ?
_journal_volume                   ?
_journal_issue                    ?
_journal_page_first               ?
_journal_page_last                ?
_journal_suppl_publ_number        ?
_journal_suppl_publ_pages         ?

#==============================================================================

_symmetry_cell_setting           triclinic
_symmetry_space_group_name_H-M   'P -1'
_symmetry_Int_Tables_number      2
_space_group_name_Hall           '-P 1'
loop_
_symmetry_equiv_pos_site_id
_symmetry_equiv_pos_as_xyz
1 x,y,z
2 -x,-y,-z
_cell_length_a                   11.6
_cell_length_b                   11.2
_cell_length_c                   11.6
_cell_angle_alpha                95.0
_cell_angle_beta                 92.0
_cell_angle_gamma                68.8
_cell_volume                     1385.8
loop_
_atom_site_label
_atom_site_type_symbol
_atom_site_fract_x
_atom_site_fract_y
_atom_site_fract_z
C1 C 0.51621 0.783837 0.889913
C2 C 0.529113 0.858006 0.804128
C3 C 0.607026 0.927631 0.82291
C4 C 0.674804 0.923677 0.92628
C5 C 0.660366 0.848327 1.01187
C6 C 0.58159 0.77917 0.99357
C7 C 0.757161 1.00159 0.944008
C8 C 0.767894 1.20699 0.880311
C9 C 0.715759 1.29885 0.799646
C10 C 0.766489 1.39576 0.786708
C11 C 0.870445 1.39764 0.856188
C12 C 0.921432 1.30128 0.934782
C13 C 0.872698 1.20794 0.947239
C14 C 0.718565 1.4902 0.705204
C15 C 0.769787 1.58217 0.694707
C16 C 0.871615 1.58476 0.764468
C17 C 0.920785 1.49404 0.843259
C18 C 0.615848 1.28361 0.721126
C19 C 0.647143 1.1809 0.635959
C20 C 0.554914 1.15711 0.563943
C21 C 0.433137 1.23539 0.578099
C22 C 0.396504 1.34099 0.663376
C23 C 0.489 1.36533 0.736339
C24 C 0.27076 1.42208 0.678886
C25 C 0.237056 1.52271 0.763326
C26 C 0.328248 1.54614 0.836281
C27 C 0.451079 1.46958 0.823296
C28 C 0.81876 0.970991 0.600459
C29 C 0.957219 0.910774 0.609628
C30 C 1.02615 0.803295 0.53638
C31 C 1.15323 0.742928 0.552203
C32 C 1.21336 0.787308 0.642688
C33 C 1.14667 0.892762 0.717049
C34 C 1.02005 0.953418 0.700111
Cl1 Cl 0.734056 0.840454 1.14586
Cl2 Cl 0.958807 0.744691 0.419191
N1 N 0.712693 1.11604 0.891187
N2 N 0.772518 1.10321 0.61948
H1 H 1.31238 0.738789 0.654817
H2 H 1.20411 0.661195 0.493076
H3 H 1.1923 0.927286 0.788853
H4 H 0.968435 1.03316 0.761084
H5 H 1.00129 1.30202 0.986786
H6 H 0.911515 1.13451 1.00767
H7 H 0.910903 1.65827 0.755257
H8 H 0.731594 1.65378 0.632063
H9 H 0.999598 1.49453 0.897017
H10 H 0.640187 1.48903 0.651363
H11 H 0.582704 1.0761 0.499023
H12 H 0.362544 1.21711 0.522661
H13 H 0.520852 1.48798 0.879607
H14 H 0.300922 1.62548 0.90334
H15 H 0.20123 1.4028 0.622611
H16 H 0.140343 1.58424 0.774496
H17 H 0.834106 1.14609 0.64268
H18 H 0.62955 1.13647 0.851202
H19 H 0.620478 0.979324 0.752363
H20 H 0.479971 0.861062 0.722128
H21 H 0.571851 0.722466 1.06165
H22 H 0.455548 0.728935 0.876549
O1 O 0.853617 0.967013 0.999218
O2 O 0.752708 0.907425 0.582397

#END

#######################################################################
#
#                 Cambridge Crystallographic Data Centre
#                                CCDC 
#
#######################################################################
#
# If this CIF has been generated from an entry in the Cambridge 
# Structural Database, then it will include bibliographic, chemical, 
# crystal, experimental, refinement or atomic coordinate data resulting 
# from the CCDC's data processing and validation procedures.
#
#######################################################################

data_103
_database_code_depnum_ccdc_archive 'CCDC 1506463'
#==============================================================================

# PROCESSING SUMMARY (IUCr Office Use Only)

_journal_date_recd_electronic      2016-07-08
_journal_date_to_coeditor         ?
_journal_date_from_coeditor       ?
_journal_date_accepted     2016-09-26
_journal_date_printers_first      ?
_journal_date_printers_final      ?
_journal_date_proofs_out          ?
_journal_date_proofs_in           ?
_journal_coeditor_name            ?
_journal_coeditor_code      WF5128SUP1
_journal_coeditor_notes
; ?
;
_journal_paper_category      FA
_journal_techeditor_code      B161512
_iucr_compatibility_tag          ACTA95
_journal_techeditor_notes  
;
;
_journal_coden_ASTM               ?
_journal_name_full                ?
_journal_year                     ?
_journal_volume                   ?
_journal_issue                    ?
_journal_page_first               ?
_journal_page_last                ?
_journal_suppl_publ_number        ?
_journal_suppl_publ_pages         ?

#==============================================================================

_symmetry_cell_setting           monoclinic
_symmetry_space_group_name_H-M   'A 2/n'
_symmetry_Int_Tables_number      15
_space_group_name_Hall           '-A 2yab'
loop_
_symmetry_equiv_pos_site_id
_symmetry_equiv_pos_as_xyz
1 x,y,z
2 1/2-x,y,1/2-z
3 x,1/2+y,1/2+z
4 1/2-x,1/2+y,-z
5 -x,-y,-z
6 1/2+x,-y,1/2+z
7 -x,1/2-y,1/2-z
8 1/2+x,1/2-y,z
_cell_length_a                   28.8
_cell_length_b                   11.1
_cell_length_c                   18.4
_cell_angle_alpha                90
_cell_angle_beta                 82.1
_cell_angle_gamma                90
_cell_volume                     5827.25
loop_
_atom_site_label
_atom_site_type_symbol
_atom_site_fract_x
_atom_site_fract_y
_atom_site_fract_z
C1 C 0.0451032 0.853122 0.550774
C2 C 0.0677024 0.927246 0.495939
C3 C 0.0523581 0.929824 0.427986
C4 C 0.0140135 0.860884 0.413071
C5 C -0.00757642 0.785061 0.468504
C6 C 0.00781711 0.781366 0.536851
C7 C 0.00293138 0.874415 0.335945
C8 C -0.0634504 0.890461 0.262876
C9 C -0.111781 0.87722 0.266783
C10 C -0.133378 0.892228 0.202258
C11 C -0.105206 0.920585 0.134578
C12 C -0.0563685 0.934677 0.133797
C13 C -0.0356428 0.92079 0.19573
C14 C -0.18244 0.879486 0.202873
C15 C -0.202257 0.893313 0.139799
C16 C -0.174275 0.920838 0.0728943
C17 C -0.12676 0.934314 0.0706068
C18 C -0.140913 0.849267 0.337996
C19 C -0.149684 0.72994 0.359135
C20 C -0.176972 0.702257 0.427168
C21 C -0.194522 0.793183 0.473135
C22 C -0.186209 0.916199 0.454624
C23 C -0.159143 0.944456 0.386118
C24 C -0.203933 1.01109 0.501972
C25 C -0.195404 1.12975 0.482745
C26 C -0.168675 1.15807 0.414941
C27 C -0.151046 1.06795 0.367799
C28 C -0.12425 0.520005 0.330701
C29 C -0.116439 0.429765 0.269296
C30 C -0.14324 0.417461 0.211935
C31 C -0.134479 0.324198 0.161123
C32 C -0.0988196 0.241943 0.167091
C33 C -0.0722842 0.251304 0.22447
C34 C -0.0816544 0.343429 0.275286
Cl1 Cl -0.0527523 0.68678 0.454686
Cl2 Cl -0.189497 0.51459 0.20146
N1 N -0.0434345 0.876353 0.327376
N2 N -0.132368 0.636615 0.311567
H1 H -0.0921326 0.169877 0.127052
H2 H -0.155992 0.316624 0.11752
H3 H -0.0446939 0.186514 0.229835
H4 H -0.0623237 0.351092 0.321567
H5 H -0.0349059 0.957285 0.0824331
H6 H 0.00171433 0.930831 0.194828
H7 H -0.190438 0.931473 0.0234759
H8 H -0.239858 0.883167 0.141423
H9 H -0.104845 0.955828 0.019458
H10 H -0.204208 0.858796 0.254193
H11 H -0.182929 0.608558 0.442412
H12 H -0.215347 0.771174 0.525132
H13 H -0.130644 1.09037 0.315609
H14 H -0.162064 1.25205 0.399862
H15 H -0.224496 0.98801 0.554021
H16 H -0.20917 1.20188 0.519478
H17 H -0.126209 0.657516 0.257768
H18 H -0.0666188 0.858763 0.372508
H19 H 0.0698925 0.98499 0.383875
H20 H 0.0972598 0.982485 0.50605
H21 H -0.00948068 0.720993 0.578381
H22 H 0.0567289 0.849782 0.604278
O1 O 0.0351082 0.888949 0.286184
O2 O -0.12275 0.487039 0.39357

#END

#######################################################################
#
#                 Cambridge Crystallographic Data Centre
#                                CCDC 
#
#######################################################################
#
# If this CIF has been generated from an entry in the Cambridge 
# Structural Database, then it will include bibliographic, chemical, 
# crystal, experimental, refinement or atomic coordinate data resulting 
# from the CCDC's data processing and validation procedures.
#
#######################################################################

data_104
_database_code_depnum_ccdc_archive 'CCDC 1506464'
_database_code_depnum_ccdc_archive 'CCDC 1506462'
#==============================================================================

# PROCESSING SUMMARY (IUCr Office Use Only)

_journal_date_recd_electronic      2016-07-08
_journal_date_to_coeditor         ?
_journal_date_from_coeditor       ?
_journal_date_accepted     2016-09-26
_journal_date_printers_first      ?
_journal_date_printers_final      ?
_journal_date_proofs_out          ?
_journal_date_proofs_in           ?
_journal_coeditor_name            ?
_journal_coeditor_code      WF5128SUP1
_journal_coeditor_notes
; ?
;
_journal_paper_category      FA
_journal_techeditor_code      B161512
_iucr_compatibility_tag          ACTA95
_journal_techeditor_notes  
;
;
_journal_coden_ASTM               ?
_journal_name_full                ?
_journal_year                     ?
_journal_volume                   ?
_journal_issue                    ?
_journal_page_first               ?
_journal_page_last                ?
_journal_suppl_publ_number        ?
_journal_suppl_publ_pages         ?

#==============================================================================

_symmetry_cell_setting           triclinic
_symmetry_space_group_name_H-M   'P -1'
_symmetry_Int_Tables_number      2
_space_group_name_Hall           '-P 1'
loop_
_symmetry_equiv_pos_site_id
_symmetry_equiv_pos_as_xyz
1 x,y,z
2 -x,-y,-z
_cell_length_a                   11.6
_cell_length_b                   11.2
_cell_length_c                   11.6
_cell_angle_alpha                95.0
_cell_angle_beta                 92.1
_cell_angle_gamma                68.7
_cell_volume                     1386.42
loop_
_atom_site_label
_atom_site_type_symbol
_atom_site_fract_x
_atom_site_fract_y
_atom_site_fract_z
C1 C 0.516556 0.783643 0.390559
C2 C 0.529557 0.857522 0.304691
C3 C 0.607389 0.927233 0.323421
C4 C 0.674989 0.923696 0.426831
C5 C 0.660429 0.848649 0.512518
C6 C 0.58175 0.779378 0.494243
C7 C 0.7571 1.00187 0.444571
C8 C 0.768083 1.20675 0.380195
C9 C 0.715835 1.29869 0.299623
C10 C 0.766508 1.39561 0.286758
C11 C 0.870528 1.39748 0.356237
C12 C 0.921633 1.30106 0.434737
C13 C 0.872982 1.20768 0.447092
C14 C 0.718453 1.49012 0.20534
C15 C 0.769617 1.58211 0.194922
C16 C 0.871514 1.58467 0.264681
C17 C 0.920809 1.49391 0.343396
C18 C 0.615793 1.28363 0.221125
C19 C 0.646922 1.18109 0.135922
C20 C 0.55447 1.15757 0.0640011
C21 C 0.432629 1.23599 0.0782752
C22 C 0.396152 1.34145 0.163598
C23 C 0.488872 1.36551 0.236484
C24 C 0.270336 1.42267 0.179212
C25 C 0.236773 1.52316 0.263687
C26 C 0.328186 1.5463 0.336562
C27 C 0.451091 1.46961 0.323475
C28 C 0.818494 0.971021 0.100511
C29 C 0.957099 0.910595 0.109399
C30 C 1.02594 0.803231 0.0360623
C31 C 1.15316 0.742702 0.0517073
C32 C 1.21352 0.786799 0.142129
C33 C 1.14693 0.892128 0.216598
C34 C 1.02015 0.952952 0.199827
Cl1 Cl 0.733813 0.841228 0.646564
Cl2 Cl 0.958232 0.744996 -0.0809975
N1 N 0.712982 1.11569 0.390737
N2 N 0.772378 1.10327 0.119349
H1 H 1.31266 0.738158 0.154123
H2 H 1.20397 0.661069 -0.00749712
H3 H 1.19274 0.926428 0.288344
H4 H 0.9686 1.03262 0.260845
H5 H 1.00155 1.30175 0.486746
H6 H 0.911907 1.13423 0.507473
H7 H 0.910753 1.65821 0.255533
H8 H 0.731321 1.65376 0.132343
H9 H 0.999675 1.49437 0.397157
H10 H 0.640019 1.48898 0.1515
H11 H 0.58214 1.07666 -0.00094399
H12 H 0.361855 1.21793 0.0229115
H13 H 0.521026 1.4878 0.379731
H14 H 0.300974 1.62554 0.403647
H15 H 0.200637 1.40361 0.122993
H16 H 0.140004 1.58479 0.274943
H17 H 0.834116 1.14601 0.142399
H18 H 0.630025 1.13597 0.350278
H19 H 0.620955 0.978614 0.252785
H20 H 0.480576 0.860264 0.222664
H21 H 0.57194 0.722904 0.562386
H22 H 0.455966 0.728664 0.37724
O1 O 0.853112 0.967972 0.500626
O2 O 0.752274 0.907611 0.0827165

#END

#######################################################################
#
#                 Cambridge Crystallographic Data Centre
#                                CCDC 
#
#######################################################################
#
# If this CIF has been generated from an entry in the Cambridge 
# Structural Database, then it will include bibliographic, chemical, 
# crystal, experimental, refinement or atomic coordinate data resulting 
# from the CCDC's data processing and validation procedures.
#
#######################################################################

data_105
_database_code_depnum_ccdc_archive 'CCDC 1506465'
#==============================================================================

# PROCESSING SUMMARY (IUCr Office Use Only)

_journal_date_recd_electronic      2016-07-08
_journal_date_to_coeditor         ?
_journal_date_from_coeditor       ?
_journal_date_accepted     2016-09-26
_journal_date_printers_first      ?
_journal_date_printers_final      ?
_journal_date_proofs_out          ?
_journal_date_proofs_in           ?
_journal_coeditor_name            ?
_journal_coeditor_code      WF5128SUP1
_journal_coeditor_notes
; ?
;
_journal_paper_category      FA
_journal_techeditor_code      B161512
_iucr_compatibility_tag          ACTA95
_journal_techeditor_notes  
;
;
_journal_coden_ASTM               ?
_journal_name_full                ?
_journal_year                     ?
_journal_volume                   ?
_journal_issue                    ?
_journal_page_first               ?
_journal_page_last                ?
_journal_suppl_publ_number        ?
_journal_suppl_publ_pages         ?

#==============================================================================

_symmetry_cell_setting           triclinic
_symmetry_space_group_name_H-M   'P -1'
_symmetry_Int_Tables_number      2
_space_group_name_Hall           '-P 1'
loop_
_symmetry_equiv_pos_site_id
_symmetry_equiv_pos_as_xyz
1 x,y,z
2 -x,-y,-z
_cell_length_a                   14.7
_cell_length_b                   10.7
_cell_length_c                   10.5
_cell_angle_alpha                64.8
_cell_angle_beta                 90.0
_cell_angle_gamma                83.6
_cell_volume                     1474.44
loop_
_atom_site_label
_atom_site_type_symbol
_atom_site_fract_x
_atom_site_fract_y
_atom_site_fract_z
C1 C 0.0283574 0.142706 0.751239
C2 C 0.112509 0.138034 0.691367
C3 C 0.121946 0.227825 0.55131
C4 C 0.0480459 0.322445 0.468185
C5 C -0.0362194 0.325431 0.530441
C6 C -0.0458137 0.236588 0.671081
C7 C 0.0606548 0.411962 0.315159
C8 C 0.187323 0.527145 0.16762
C9 C 0.277814 0.553203 0.174143
C10 C 0.326567 0.607676 0.0480834
C11 C 0.281281 0.638245 -0.083919
C12 C 0.189131 0.611226 -0.0852367
C13 C 0.142914 0.556937 0.03594
C14 C 0.419885 0.631114 0.0493071
C15 C 0.465077 0.68348 -0.073674
C16 C 0.419708 0.715354 -0.20425
C17 C 0.329694 0.692788 -0.208746
C18 C 0.324383 0.518441 0.313425
C19 C 0.332025 0.62401 0.356596
C20 C 0.373678 0.592006 0.490774
C21 C 0.404692 0.456706 0.580348
C22 C 0.397207 0.345608 0.542633
C23 C 0.357336 0.377343 0.406905
C24 C 0.427978 0.205006 0.635238
C25 C 0.420389 0.0989597 0.595963
C26 C 0.382038 0.130068 0.460997
C27 C 0.351518 0.265546 0.368688
C28 C 0.276859 0.872075 0.299872
C29 C 0.236461 1.00638 0.179722
C30 C 0.273226 1.07072 0.0476885
C31 C 0.230182 1.1967 -0.0548104
C32 C 0.149307 1.25915 -0.0265354
C33 C 0.111956 1.19717 0.104622
C34 C 0.155882 1.07264 0.206607
Cl1 Cl -0.130752 0.442913 0.438133
Cl2 Cl 0.37548 0.999645 0.00649342
N1 N 0.141763 0.470107 0.292841
N2 N 0.297746 0.761735 0.266138
H1 H 0.115905 1.35697 -0.107184
H2 H 0.260783 1.24488 -0.155732
H3 H 0.049068 1.24606 0.127426
H4 H 0.129083 1.02373 0.310503
H5 H 0.154446 0.63423 -0.18556
H6 H 0.0724799 0.53644 0.0342907
H7 H 0.456272 0.756999 -0.300611
H8 H 0.536559 0.700219 -0.0703607
H9 H 0.294118 0.715989 -0.308495
H10 H 0.455465 0.606277 0.149329
H11 H 0.378188 0.676011 0.521406
H12 H 0.435732 0.433393 0.68315
H13 H 0.322781 0.288851 0.264653
H14 H 0.377053 0.0461967 0.429534
H15 H 0.458013 0.182716 0.738386
H16 H 0.444358 -0.00850477 0.667743
H17 H 0.282199 0.778814 0.165807
H18 H 0.178363 0.456278 0.380366
H19 H 0.187347 0.22223 0.50407
H20 H 0.170816 0.0650372 0.752896
H21 H -0.111601 0.242243 0.716808
H22 H 0.0199458 0.0735341 0.860697
O1 O 0.00469235 0.427317 0.222575
O2 O 0.28388 0.865251 0.418472

#END

#######################################################################
#
#                 Cambridge Crystallographic Data Centre
#                                CCDC 
#
#######################################################################
#
# If this CIF has been generated from an entry in the Cambridge 
# Structural Database, then it will include bibliographic, chemical, 
# crystal, experimental, refinement or atomic coordinate data resulting 
# from the CCDC's data processing and validation procedures.
#
#######################################################################

data_106
_database_code_depnum_ccdc_archive 'CCDC 1506466'
#==============================================================================

# PROCESSING SUMMARY (IUCr Office Use Only)

_journal_date_recd_electronic      2016-07-08
_journal_date_to_coeditor         ?
_journal_date_from_coeditor       ?
_journal_date_accepted     2016-09-26
_journal_date_printers_first      ?
_journal_date_printers_final      ?
_journal_date_proofs_out          ?
_journal_date_proofs_in           ?
_journal_coeditor_name            ?
_journal_coeditor_code      WF5128SUP1
_journal_coeditor_notes
; ?
;
_journal_paper_category      FA
_journal_techeditor_code      B161512
_iucr_compatibility_tag          ACTA95
_journal_techeditor_notes  
;
;
_journal_coden_ASTM               ?
_journal_name_full                ?
_journal_year                     ?
_journal_volume                   ?
_journal_issue                    ?
_journal_page_first               ?
_journal_page_last                ?
_journal_suppl_publ_number        ?
_journal_suppl_publ_pages         ?

#==============================================================================

_symmetry_cell_setting           triclinic
_symmetry_space_group_name_H-M   'P -1'
_symmetry_Int_Tables_number      2
_space_group_name_Hall           '-P 1'
loop_
_symmetry_equiv_pos_site_id
_symmetry_equiv_pos_as_xyz
1 x,y,z
2 -x,-y,-z
_cell_length_a                   13.1
_cell_length_b                   12.1
_cell_length_c                   24.2
_cell_angle_alpha                62.2
_cell_angle_beta                 59.4
_cell_angle_gamma                115.6
_cell_volume                     1393.77
loop_
_atom_site_label
_atom_site_type_symbol
_atom_site_fract_x
_atom_site_fract_y
_atom_site_fract_z
C1 C 0.557137 0.374496 0.745368
C2 C 0.391881 0.321743 0.798349
C3 C 0.19695 0.135122 0.858066
C4 C 0.165501 0.00273729 0.86308
C5 C 0.333117 0.0579462 0.809883
C6 C 0.526839 0.241488 0.752006
C7 C -0.0570199 -0.199154 0.933569
C8 C -0.193785 -0.387643 0.920948
C9 C -0.117474 -0.379617 0.850488
C10 C -0.297173 -0.575083 0.903942
C11 C -0.551923 -0.776512 1.02894
C12 C -0.619354 -0.775294 1.09626
C13 C -0.44729 -0.586991 1.04454
C14 C -0.230459 -0.575586 0.83597
C15 C -0.40664 -0.7654 0.889423
C16 C -0.658596 -0.964847 1.01337
C17 C -0.728956 -0.969464 1.08139
C18 C 0.149042 -0.166521 0.71772
C19 C 0.305339 0.0675906 0.59734
C20 C 0.558766 0.273366 0.468051
C21 C 0.651023 0.24181 0.460246
C22 C 0.499198 0.00644629 0.578924
C23 C 0.245039 -0.200231 0.708868
C24 C 0.592296 -0.0289673 0.572056
C25 C 0.441137 -0.259391 0.688713
C26 C 0.189243 -0.464604 0.817584
C27 C 0.0934123 -0.43615 0.827577
C28 C 0.338534 0.324148 0.507537
C29 C 0.179436 0.28645 0.54267
C30 C -0.00283327 0.117235 0.590894
C31 C -0.138926 0.0989089 0.620197
C32 C -0.0959757 0.247723 0.602877
C33 C 0.0854231 0.418136 0.554325
C34 C 0.222006 0.437387 0.523925
Cl1 Cl 0.302285 -0.1071 0.818713
Cl2 Cl -0.0626928 -0.0700526 0.611379
N1 N -0.0152956 -0.193237 0.866707
N2 N 0.208609 0.0966175 0.604887
H1 H -0.203862 0.231103 0.626658
H2 H -0.276928 -0.0315091 0.655878
H3 H 0.120668 0.535953 0.539851
H4 H 0.367424 0.57191 0.483709
H5 H -0.812967 -0.927423 1.19108
H6 H -0.499768 -0.586877 1.09635
H7 H -0.795725 -1.11365 1.05438
H8 H -0.351404 -0.762063 0.83573
H9 H -0.922218 -1.12149 1.17682
H10 H -0.0373702 -0.423481 0.740714
H11 H 0.676453 0.454578 0.376973
H12 H 0.844975 0.40003 0.360888
H13 H -0.100306 -0.594398 0.92695
H14 H 0.0701231 -0.646703 0.909679
H15 H 0.786603 0.130634 0.472167
H16 H 0.514459 -0.284507 0.682288
H17 H 0.0209802 -0.0711275 0.693332
H18 H 0.1613 -0.054586 0.775758
H19 H 0.0622404 0.0861283 0.90313
H20 H 0.413221 0.423459 0.794504
H21 H 0.651457 0.277167 0.713278
H22 H 0.709491 0.51838 0.699355
O1 O -0.258676 -0.353925 1.04401
O2 O 0.561006 0.542115 0.403614

#END

#######################################################################
#
#                 Cambridge Crystallographic Data Centre
#                                CCDC 
#
#######################################################################
#
# If this CIF has been generated from an entry in the Cambridge 
# Structural Database, then it will include bibliographic, chemical, 
# crystal, experimental, refinement or atomic coordinate data resulting 
# from the CCDC's data processing and validation procedures.
#
#######################################################################

data_107
_database_code_depnum_ccdc_archive 'CCDC 1506467'
#==============================================================================

# PROCESSING SUMMARY (IUCr Office Use Only)

_journal_date_recd_electronic      2016-07-08
_journal_date_to_coeditor         ?
_journal_date_from_coeditor       ?
_journal_date_accepted     2016-09-26
_journal_date_printers_first      ?
_journal_date_printers_final      ?
_journal_date_proofs_out          ?
_journal_date_proofs_in           ?
_journal_coeditor_name            ?
_journal_coeditor_code      WF5128SUP1
_journal_coeditor_notes
; ?
;
_journal_paper_category      FA
_journal_techeditor_code      B161512
_iucr_compatibility_tag          ACTA95
_journal_techeditor_notes  
;
;
_journal_coden_ASTM               ?
_journal_name_full                ?
_journal_year                     ?
_journal_volume                   ?
_journal_issue                    ?
_journal_page_first               ?
_journal_page_last                ?
_journal_suppl_publ_number        ?
_journal_suppl_publ_pages         ?

#==============================================================================

_symmetry_cell_setting           triclinic
_symmetry_space_group_name_H-M   'P -1'
_symmetry_Int_Tables_number      2
_space_group_name_Hall           '-P 1'
loop_
_symmetry_equiv_pos_site_id
_symmetry_equiv_pos_as_xyz
1 x,y,z
2 -x,-y,-z
_cell_length_a                   11.1
_cell_length_b                   12.5
_cell_length_c                   10.9
_cell_angle_alpha                81.8
_cell_angle_beta                 76.7
_cell_angle_gamma                76.0
_cell_volume                     1418.66
loop_
_atom_site_label
_atom_site_type_symbol
_atom_site_fract_x
_atom_site_fract_y
_atom_site_fract_z
C1 C 0.646901 0.0594619 0.97059
C2 C 0.670673 -0.0300904 0.898882
C3 C 0.770401 -0.11942 0.913569
C4 C 0.847377 -0.121228 0.999485
C5 C 0.821699 -0.030273 1.0709
C6 C 0.722516 0.0597256 1.05609
C7 C 0.948356 -0.223353 1.01757
C8 C 1.1017 -0.362484 0.880491
C9 C 1.15743 -0.381583 0.754694
C10 C 1.24094 -0.485469 0.726542
C11 C 1.26544 -0.569128 0.82756
C12 C 1.20543 -0.546139 0.953522
C13 C 1.1257 -0.446265 0.980546
C14 C 1.3006 -0.509304 0.600282
C15 C 1.38037 -0.610234 0.576007
C16 C 1.40465 -0.692716 0.676107
C17 C 1.34812 -0.672206 0.7992
C18 C 1.1253 -0.29466 0.650812
C19 C 1.01496 -0.286255 0.60744
C20 C 0.979922 -0.202136 0.511464
C21 C 1.05461 -0.127725 0.461097
C22 C 1.1678 -0.13252 0.501993
C23 C 1.20365 -0.217177 0.598037
C24 C 1.24547 -0.0556437 0.450821
C25 C 1.35437 -0.0615902 0.492691
C26 C 1.38993 -0.145142 0.58792
C27 C 1.31663 -0.22109 0.639314
C28 C 0.812048 -0.345609 0.67374
C29 C 0.757202 -0.445962 0.722766
C30 C 0.634393 -0.436933 0.796466
C31 C 0.584763 -0.531389 0.837877
C32 C 0.65553 -0.635416 0.806073
C33 C 0.777116 -0.646 0.732981
C34 C 0.826575 -0.551912 0.692377
Cl1 Cl 0.914958 -0.0237409 1.17633
Cl2 Cl 0.539821 -0.312343 0.846588
N1 N 1.01852 -0.260668 0.904061
N2 N 0.941698 -0.365903 0.655375
H1 H 0.615163 -0.708056 0.838761
H2 H 0.49025 -0.522243 0.895738
H3 H 0.832922 -0.726796 0.707018
H4 H 0.920013 -0.559879 0.631992
H5 H 1.22362 -0.609849 1.03056
H6 H 1.0811 -0.428444 1.07703
H7 H 1.46804 -0.772043 0.655439
H8 H 1.42552 -0.626684 0.478783
H9 H 1.36606 -0.735009 0.877145
H10 H 1.28303 -0.446038 0.522825
H11 H 0.893179 -0.197276 0.480199
H12 H 1.02726 -0.0634101 0.387718
H13 H 1.34434 -0.285197 0.712574
H14 H 1.47603 -0.149343 0.620872
H15 H 1.21697 0.00850333 0.377729
H16 H 1.41322 -0.00210869 0.452913
H17 H 0.985669 -0.435917 0.700468
H18 H 1.00676 -0.208447 0.825317
H19 H 0.787478 -0.189393 0.858057
H20 H 0.612551 -0.0315145 0.831781
H21 H 0.705579 0.129606 1.11162
H22 H 0.569436 0.12999 0.960174
O1 O 0.961579 -0.269158 1.12178
O2 O 0.74731 -0.253712 0.652178

#END

#######################################################################
#
#                 Cambridge Crystallographic Data Centre
#                                CCDC 
#
#######################################################################
#
# If this CIF has been generated from an entry in the Cambridge 
# Structural Database, then it will include bibliographic, chemical, 
# crystal, experimental, refinement or atomic coordinate data resulting 
# from the CCDC's data processing and validation procedures.
#
#######################################################################

data_108
_database_code_depnum_ccdc_archive 'CCDC 1506468'
#==============================================================================

# PROCESSING SUMMARY (IUCr Office Use Only)

_journal_date_recd_electronic      2016-07-08
_journal_date_to_coeditor         ?
_journal_date_from_coeditor       ?
_journal_date_accepted     2016-09-26
_journal_date_printers_first      ?
_journal_date_printers_final      ?
_journal_date_proofs_out          ?
_journal_date_proofs_in           ?
_journal_coeditor_name            ?
_journal_coeditor_code      WF5128SUP1
_journal_coeditor_notes
; ?
;
_journal_paper_category      FA
_journal_techeditor_code      B161512
_iucr_compatibility_tag          ACTA95
_journal_techeditor_notes  
;
;
_journal_coden_ASTM               ?
_journal_name_full                ?
_journal_year                     ?
_journal_volume                   ?
_journal_issue                    ?
_journal_page_first               ?
_journal_page_last                ?
_journal_suppl_publ_number        ?
_journal_suppl_publ_pages         ?

#==============================================================================

_symmetry_cell_setting           monoclinic
_symmetry_space_group_name_H-M   'P 21/c'
_symmetry_Int_Tables_number      14
_space_group_name_Hall           '-P 2ybc'
loop_
_symmetry_equiv_pos_site_id
_symmetry_equiv_pos_as_xyz
1 x,y,z
2 -x,1/2+y,1/2-z
3 -x,-y,-z
4 x,1/2-y,1/2+z
_cell_length_a                   22.0
_cell_length_b                   16.3
_cell_length_c                   8.6
_cell_angle_alpha                90
_cell_angle_beta                 114.8
_cell_angle_gamma                90
_cell_volume                     2805.23
loop_
_atom_site_label
_atom_site_type_symbol
_atom_site_fract_x
_atom_site_fract_y
_atom_site_fract_z
C1 C 0.928536 0.508017 0.720861
C2 C 0.88555 0.465291 0.772591
C3 C 0.874597 0.493542 0.910971
C4 C 0.906138 0.564358 1.0001
C5 C 0.949101 0.606653 0.945699
C6 C 0.960098 0.578821 0.806842
C7 C 0.895429 0.5907 1.15403
C8 C 0.808046 0.600758 1.26015
C9 C 0.758749 0.5495 1.2664
C10 C 0.738062 0.559128 1.40248
C11 C 0.768326 0.621026 1.52877
C12 C 0.818745 0.671148 1.51704
C13 C 0.838396 0.661523 1.38706
C14 C 0.689025 0.507763 1.41879
C15 C 0.670439 0.518064 1.55125
C16 C 0.699742 0.580102 1.67443
C17 C 0.747809 0.630264 1.66319
C18 C 0.728858 0.484066 1.13536
C19 C 0.663626 0.490629 1.00911
C20 C 0.635968 0.428439 0.883333
C21 C 0.67377 0.361887 0.883624
C22 C 0.740412 0.352461 1.00803
C23 C 0.768097 0.413978 1.13659
C24 C 0.779907 0.283936 1.00807
C25 C 0.844361 0.275689 1.13054
C26 C 0.871653 0.33584 1.2592
C27 C 0.834602 0.403015 1.2627
C28 C 0.561507 0.579416 0.901349
C29 C 0.538983 0.662024 0.934862
C30 C 0.567596 0.736812 0.922528
C31 C 0.54126 0.810796 0.946773
C32 C 0.485653 0.81055 0.984022
C33 C 0.45586 0.736761 0.994723
C34 C 0.482074 0.663473 0.968371
Cl1 Cl 0.988228 0.696868 1.04391
Cl2 Cl 0.63657 0.740636 0.87256
N1 N 0.829163 0.593564 1.12771
N2 N 0.626364 0.560377 1.0071
H1 H 0.465382 0.868346 1.00338
H2 H 0.564359 0.867822 0.935341
H3 H 0.412054 0.736404 1.02231
H4 H 0.458633 0.605454 0.972286
H5 H 0.841884 0.718104 1.61352
H6 H 0.877262 0.699472 1.37883
H7 H 0.684474 0.587664 1.77826
H8 H 0.632979 0.477855 1.56159
H9 H 0.771198 0.677855 1.75804
H10 H 0.666643 0.459362 1.32558
H11 H 0.584952 0.435446 0.788544
H12 H 0.652373 0.314901 0.786171
H13 H 0.856181 0.448686 1.36265
H14 H 0.922495 0.329026 1.35666
H15 H 0.757962 0.237779 0.908981
H16 H 0.874282 0.222991 1.12933
H17 H 0.651598 0.603045 1.09618
H18 H 0.796647 0.569066 1.01577
H19 H 0.842471 0.458726 0.954144
H20 H 0.860941 0.409765 0.706733
H21 H 0.993235 0.613217 0.766835
H22 H 0.937605 0.48665 0.613006
O1 O 0.941839 0.606042 1.29061
O2 O 0.52205 0.533928 0.793697

#END

#######################################################################
#
#                 Cambridge Crystallographic Data Centre
#                                CCDC 
#
#######################################################################
#
# If this CIF has been generated from an entry in the Cambridge 
# Structural Database, then it will include bibliographic, chemical, 
# crystal, experimental, refinement or atomic coordinate data resulting 
# from the CCDC's data processing and validation procedures.
#
#######################################################################

data_109
_database_code_depnum_ccdc_archive 'CCDC 1506469'
#==============================================================================

# PROCESSING SUMMARY (IUCr Office Use Only)

_journal_date_recd_electronic      2016-07-08
_journal_date_to_coeditor         ?
_journal_date_from_coeditor       ?
_journal_date_accepted     2016-09-26
_journal_date_printers_first      ?
_journal_date_printers_final      ?
_journal_date_proofs_out          ?
_journal_date_proofs_in           ?
_journal_coeditor_name            ?
_journal_coeditor_code      WF5128SUP1
_journal_coeditor_notes
; ?
;
_journal_paper_category      FA
_journal_techeditor_code      B161512
_iucr_compatibility_tag          ACTA95
_journal_techeditor_notes  
;
;
_journal_coden_ASTM               ?
_journal_name_full                ?
_journal_year                     ?
_journal_volume                   ?
_journal_issue                    ?
_journal_page_first               ?
_journal_page_last                ?
_journal_suppl_publ_number        ?
_journal_suppl_publ_pages         ?

#==============================================================================

_symmetry_cell_setting           monoclinic
_symmetry_space_group_name_H-M   'P 21'
_symmetry_Int_Tables_number      4
_space_group_name_Hall           'P 2yb'
loop_
_symmetry_equiv_pos_site_id
_symmetry_equiv_pos_as_xyz
1 x,y,z
2 -x,1/2+y,-z
_cell_length_a                   11.7
_cell_length_b                   11.1
_cell_length_c                   13.2
_cell_angle_alpha                90
_cell_angle_beta                 125.9
_cell_angle_gamma                90
_cell_volume                     1376.09
loop_
_atom_site_label
_atom_site_type_symbol
_atom_site_fract_x
_atom_site_fract_y
_atom_site_fract_z
C1 C 0.184086 0.99902 0.618583
C2 C 0.0521956 1.01666 0.505537
C3 C 0.0330376 1.11102 0.427643
C4 C 0.143173 1.18961 0.458745
C5 C 0.274851 1.17046 0.573327
C6 C 0.294964 1.07648 0.652827
C7 C 0.108234 1.28565 0.363557
C8 C 0.186878 1.37217 0.240212
C9 C 0.219978 1.49353 0.264411
C10 C 0.204218 1.56829 0.168001
C11 C 0.161035 1.51536 0.0515478
C12 C 0.133457 1.38968 0.0332446
C13 C 0.145152 1.32012 0.124907
C14 C 0.230707 1.6944 0.184555
C15 C 0.21518 1.76398 0.0907242
C16 C 0.173411 1.71131 -0.0239361
C17 C 0.146896 1.58954 -0.0429443
C18 C 0.278292 1.54709 0.389753
C19 C 0.188953 1.61028 0.407513
C20 C 0.242076 1.67161 0.521442
C21 C 0.382896 1.66483 0.617945
C22 C 0.47735 1.59688 0.605937
C23 C 0.424899 1.53749 0.490015
C24 C 0.622788 1.58707 0.705819
C25 C 0.713493 1.52249 0.69215
C26 C 0.662231 1.46556 0.576836
C27 C 0.521623 1.47314 0.478183
C28 C -0.0394597 1.71039 0.259914
C29 C -0.193019 1.68487 0.159327
C30 C -0.301549 1.76174 0.136246
C31 C -0.442376 1.73749 0.0395903
C32 C -0.477494 1.63672 -0.0363361
C33 C -0.371742 1.55917 -0.0151346
C34 C -0.231702 1.58342 0.0818181
Cl1 Cl 0.418885 1.26435 0.624622
Cl2 Cl -0.269394 1.8874 0.228556
N1 N 0.199642 1.29367 0.332015
N2 N 0.0424396 1.60919 0.310843
H1 H -0.587621 1.61912 -0.111726
H2 H -0.523624 1.79831 0.0251306
H3 H -0.397783 1.4802 -0.0738912
H4 H -0.149604 1.52343 0.0964881
H5 H 0.101597 1.34936 -0.0550834
H6 H 0.121436 1.22411 0.110663
H7 H 0.161752 1.7675 -0.0971797
H8 H 0.234589 1.86057 0.104802
H9 H 0.114073 1.54808 -0.13111
H10 H 0.260962 1.73607 0.271682
H11 H 0.169138 1.72318 0.530013
H12 H 0.424015 1.71111 0.705925
H13 H 0.483022 1.43 0.389356
H14 H 0.734705 1.41574 0.566026
H15 H 0.661461 1.63206 0.793927
H16 H 0.82479 1.51566 0.769545
H17 H -0.00091495 1.52496 0.288244
H18 H 0.28539 1.23925 0.377969
H19 H -0.0697233 1.12731 0.340043
H20 H -0.0355403 0.957217 0.478108
H21 H 0.397941 1.06537 0.741435
H22 H 0.200918 0.92578 0.680912
O1 O -0.00078523 1.34521 0.313302
O2 O 0.00899105 1.81231 0.290817

#END

#######################################################################
#
#                 Cambridge Crystallographic Data Centre
#                                CCDC 
#
#######################################################################
#
# If this CIF has been generated from an entry in the Cambridge 
# Structural Database, then it will include bibliographic, chemical, 
# crystal, experimental, refinement or atomic coordinate data resulting 
# from the CCDC's data processing and validation procedures.
#
#######################################################################

data_110
_database_code_depnum_ccdc_archive 'CCDC 1506470'
#==============================================================================

# PROCESSING SUMMARY (IUCr Office Use Only)

_journal_date_recd_electronic      2016-07-08
_journal_date_to_coeditor         ?
_journal_date_from_coeditor       ?
_journal_date_accepted     2016-09-26
_journal_date_printers_first      ?
_journal_date_printers_final      ?
_journal_date_proofs_out          ?
_journal_date_proofs_in           ?
_journal_coeditor_name            ?
_journal_coeditor_code      WF5128SUP1
_journal_coeditor_notes
; ?
;
_journal_paper_category      FA
_journal_techeditor_code      B161512
_iucr_compatibility_tag          ACTA95
_journal_techeditor_notes  
;
;
_journal_coden_ASTM               ?
_journal_name_full                ?
_journal_year                     ?
_journal_volume                   ?
_journal_issue                    ?
_journal_page_first               ?
_journal_page_last                ?
_journal_suppl_publ_number        ?
_journal_suppl_publ_pages         ?

#==============================================================================

_symmetry_cell_setting           monoclinic
_symmetry_space_group_name_H-M   'C c'
_symmetry_Int_Tables_number      9
_space_group_name_Hall           'C -2yc'
loop_
_symmetry_equiv_pos_site_id
_symmetry_equiv_pos_as_xyz
1 x,y,z
2 x,-y,1/2+z
3 1/2+x,1/2+y,z
4 1/2+x,1/2-y,1/2+z
_cell_length_a                   12.4
_cell_length_b                   15.6
_cell_length_c                   16.9
_cell_angle_alpha                90
_cell_angle_beta                 60.4
_cell_angle_gamma                90
_cell_volume                     2844.22
loop_
_atom_site_label
_atom_site_type_symbol
_atom_site_fract_x
_atom_site_fract_y
_atom_site_fract_z
C1 C 0.0065042 0.951199 0.0132734
C2 C -0.121655 0.959123 0.0665787
C3 C -0.178051 0.942581 0.159038
C4 C -0.109029 0.918874 0.200854
C5 C 0.0201109 0.910704 0.145628
C6 C 0.0770701 0.926742 0.052737
C7 C -0.172961 0.902736 0.301298
C8 C -0.372555 0.851512 0.428068
C9 C -0.49906 0.855489 0.457787
C10 C -0.586505 0.842851 0.551836
C11 C -0.543002 0.826711 0.614315
C12 C -0.413324 0.822025 0.580621
C13 C -0.330171 0.833581 0.490454
C14 C -0.716679 0.847051 0.585978
C15 C -0.798674 0.835974 0.676878
C16 C -0.755271 0.819842 0.738448
C17 C -0.629886 0.815319 0.707504
C18 C -0.544882 0.868325 0.392046
C19 C -0.549425 0.95082 0.362389
C20 C -0.590266 0.965067 0.298593
C21 C -0.627091 0.897068 0.26645
C22 C -0.625369 0.812083 0.295115
C23 C -0.583849 0.797345 0.359089
C24 C -0.662848 0.741622 0.261669
C25 C -0.659477 0.659649 0.289795
C26 C -0.618087 0.644911 0.352797
C27 C -0.581229 0.71186 0.386674
C28 C -0.470144 1.09714 0.360405
C29 C -0.463859 1.16541 0.421202
C30 C -0.441272 1.15605 0.494166
C31 C -0.440799 1.22684 0.544131
C32 C -0.463119 1.30827 0.52237
C33 C -0.484074 1.31932 0.44948
C34 C -0.483351 1.24862 0.399693
Cl1 Cl 0.115341 0.877054 0.187937
Cl2 Cl -0.40579 1.05774 0.524646
N1 N -0.287173 0.863654 0.335886
N2 N -0.513889 1.01868 0.398979
H1 H -0.462907 1.36287 0.562031
H2 H -0.421775 1.21725 0.599545
H3 H -0.500405 1.38277 0.431255
H4 H -0.497383 1.25546 0.341621
H5 H -0.379642 0.808494 0.627689
H6 H -0.231154 0.830961 0.465358
H7 H -0.821172 0.81108 0.810091
H8 H -0.897938 0.839591 0.701617
H9 H -0.595183 0.802992 0.754201
H10 H -0.750912 0.859298 0.539092
H11 H -0.590194 1.02967 0.275398
H12 H -0.658631 0.908078 0.21769
H13 H -0.549697 0.700049 0.435203
H14 H -0.615426 0.579923 0.374734
H15 H -0.694349 0.753764 0.213063
H16 H -0.688438 0.60606 0.263707
H17 H -0.517407 1.00599 0.458826
H18 H -0.319331 0.851837 0.292531
H19 H -0.277604 0.952795 0.200394
H20 H -0.177784 0.978924 0.0368136
H21 H 0.176997 0.91942 0.011957
H22 H 0.0521618 0.963923 -0.0591532
O1 O -0.127607 0.923791 0.347869
O2 O -0.444148 1.1146 0.282605

#END

#######################################################################
#
#                 Cambridge Crystallographic Data Centre
#                                CCDC 
#
#######################################################################
#
# If this CIF has been generated from an entry in the Cambridge 
# Structural Database, then it will include bibliographic, chemical, 
# crystal, experimental, refinement or atomic coordinate data resulting 
# from the CCDC's data processing and validation procedures.
#
#######################################################################

data_111
_database_code_depnum_ccdc_archive 'CCDC 1506471'
#==============================================================================

# PROCESSING SUMMARY (IUCr Office Use Only)

_journal_date_recd_electronic      2016-07-08
_journal_date_to_coeditor         ?
_journal_date_from_coeditor       ?
_journal_date_accepted     2016-09-26
_journal_date_printers_first      ?
_journal_date_printers_final      ?
_journal_date_proofs_out          ?
_journal_date_proofs_in           ?
_journal_coeditor_name            ?
_journal_coeditor_code      WF5128SUP1
_journal_coeditor_notes
; ?
;
_journal_paper_category      FA
_journal_techeditor_code      B161512
_iucr_compatibility_tag          ACTA95
_journal_techeditor_notes  
;
;
_journal_coden_ASTM               ?
_journal_name_full                ?
_journal_year                     ?
_journal_volume                   ?
_journal_issue                    ?
_journal_page_first               ?
_journal_page_last                ?
_journal_suppl_publ_number        ?
_journal_suppl_publ_pages         ?

#==============================================================================

_symmetry_cell_setting           monoclinic
_symmetry_space_group_name_H-M   'P 21/a'
_symmetry_Int_Tables_number      14
_space_group_name_Hall           '-P 2yab'
loop_
_symmetry_equiv_pos_site_id
_symmetry_equiv_pos_as_xyz
1 x,y,z
2 1/2-x,1/2+y,-z
3 -x,-y,-z
4 1/2+x,1/2-y,z
_cell_length_a                   14.4
_cell_length_b                   20.8
_cell_length_c                   10.0
_cell_angle_alpha                90
_cell_angle_beta                 71.9
_cell_angle_gamma                90
_cell_volume                     2851.09
loop_
_atom_site_label
_atom_site_type_symbol
_atom_site_fract_x
_atom_site_fract_y
_atom_site_fract_z
C1 C 0.302609 0.251021 0.149461
C2 C 0.370388 0.241482 0.0173999
C3 C 0.395482 0.179485 -0.0306713
C4 C 0.353868 0.125041 0.0480529
C5 C 0.286925 0.136207 0.181802
C6 C 0.261579 0.198359 0.231717
C7 C 0.392213 0.0623399 -0.0255127
C8 C 0.368505 -0.0556509 -0.0229095
C9 C 0.322641 -0.105949 0.0647726
C10 C 0.3498 -0.170811 0.0234899
C11 C 0.422778 -0.18328 -0.107635
C12 C 0.465897 -0.130597 -0.193964
C13 C 0.440011 -0.0685384 -0.154268
C14 C 0.306646 -0.223956 0.109306
C15 C 0.334861 -0.285727 0.0674797
C16 C 0.407085 -0.297862 -0.062324
C17 C 0.449919 -0.247513 -0.147966
C18 C 0.24536 -0.0937847 0.201224
C19 C 0.262986 -0.0968423 0.329406
C20 C 0.186378 -0.0866827 0.456968
C21 C 0.0935917 -0.0744465 0.455092
C22 C 0.0711833 -0.0719936 0.327062
C23 C 0.14786 -0.0820863 0.198413
C24 C -0.0248549 -0.0602803 0.324038
C25 C -0.0453095 -0.0587591 0.198916
C26 C 0.0300776 -0.0691616 0.0715322
C27 C 0.124149 -0.0804552 0.071023
C28 C 0.377813 -0.148908 0.432701
C29 C 0.483508 -0.150571 0.424446
C30 C 0.531261 -0.207908 0.436576
C31 C 0.626888 -0.207204 0.440638
C32 C 0.675663 -0.149118 0.435106
C33 C 0.629327 -0.091638 0.424323
C34 C 0.534143 -0.0927752 0.418997
Cl1 Cl 0.232588 0.0747831 0.29918
Cl2 Cl 0.475431 -0.282004 0.440133
N1 N 0.339391 0.00763235 0.0198657
N2 N 0.357388 -0.109171 0.335386
H1 H 0.75008 -0.149098 0.43918
H2 H 0.66246 -0.252398 0.448029
H3 H 0.666777 -0.0461044 0.420611
H4 H 0.496877 -0.0480613 0.412385
H5 H 0.520923 -0.139942 -0.294501
H6 H 0.47402 -0.028553 -0.220219
H7 H 0.428536 -0.346975 -0.0939552
H8 H 0.301236 -0.325645 0.135196
H9 H 0.505611 -0.256113 -0.248287
H10 H 0.25101 -0.215297 0.209367
H11 H 0.202611 -0.0896458 0.555368
H12 H 0.0354528 -0.0666416 0.553303
H13 H 0.181393 -0.0887631 -0.0276513
H14 H 0.013596 -0.0683773 -0.0272454
H15 H -0.0822938 -0.0526333 0.423092
H16 H -0.119276 -0.0497979 0.197692
H17 H 0.413147 -0.0990566 0.247564
H18 H 0.27967 0.0109949 0.105787
H19 H 0.448894 0.170591 -0.132504
H20 H 0.403863 0.282157 -0.0477321
H21 H 0.209778 0.204717 0.335873
H22 H 0.281943 0.299199 0.189351
O1 O 0.468374 0.0634033 -0.12357
O2 O 0.315535 -0.177802 0.523078

#END

#######################################################################
#
#                 Cambridge Crystallographic Data Centre
#                                CCDC 
#
#######################################################################
#
# If this CIF has been generated from an entry in the Cambridge 
# Structural Database, then it will include bibliographic, chemical, 
# crystal, experimental, refinement or atomic coordinate data resulting 
# from the CCDC's data processing and validation procedures.
#
#######################################################################

data_112
_database_code_depnum_ccdc_archive 'CCDC 1506472'
#==============================================================================

# PROCESSING SUMMARY (IUCr Office Use Only)

_journal_date_recd_electronic      2016-07-08
_journal_date_to_coeditor         ?
_journal_date_from_coeditor       ?
_journal_date_accepted     2016-09-26
_journal_date_printers_first      ?
_journal_date_printers_final      ?
_journal_date_proofs_out          ?
_journal_date_proofs_in           ?
_journal_coeditor_name            ?
_journal_coeditor_code      WF5128SUP1
_journal_coeditor_notes
; ?
;
_journal_paper_category      FA
_journal_techeditor_code      B161512
_iucr_compatibility_tag          ACTA95
_journal_techeditor_notes  
;
;
_journal_coden_ASTM               ?
_journal_name_full                ?
_journal_year                     ?
_journal_volume                   ?
_journal_issue                    ?
_journal_page_first               ?
_journal_page_last                ?
_journal_suppl_publ_number        ?
_journal_suppl_publ_pages         ?

#==============================================================================

_symmetry_cell_setting           triclinic
_symmetry_space_group_name_H-M   'P -1'
_symmetry_Int_Tables_number      2
_space_group_name_Hall           '-P 1'
loop_
_symmetry_equiv_pos_site_id
_symmetry_equiv_pos_as_xyz
1 x,y,z
2 -x,-y,-z
_cell_length_a                   13.9
_cell_length_b                   9.4
_cell_length_c                   11.2
_cell_angle_alpha                86.8
_cell_angle_beta                 73.4
_cell_angle_gamma                94.6
_cell_volume                     1389.36
loop_
_atom_site_label
_atom_site_type_symbol
_atom_site_fract_x
_atom_site_fract_y
_atom_site_fract_z
C1 C 0.668032 0.694079 0.932916
C2 C 0.572629 0.665314 1.01915
C3 C 0.556085 0.558381 1.11572
C4 C 0.633824 0.478492 1.12744
C5 C 0.72931 0.509766 1.0409
C6 C 0.746538 0.616416 0.943471
C7 C 0.611254 0.362498 1.23313
C8 C 0.628107 0.320193 1.44717
C9 C 0.693959 0.348757 1.51782
C10 C 0.676099 0.270957 1.63739
C11 C 0.592207 0.164257 1.68141
C12 C 0.528263 0.13828 1.60488
C13 C 0.544898 0.21352 1.49123
C14 C 0.740328 0.295333 1.71437
C15 C 0.721966 0.21859 1.82833
C16 C 0.638759 0.113437 1.87161
C17 C 0.575359 0.0870552 1.79925
C18 C 0.78515 0.454071 1.47109
C19 C 0.874615 0.409905 1.39684
C20 C 0.963716 0.506521 1.35583
C21 C 0.962308 0.644351 1.38868
C22 C 0.873453 0.694192 1.46463
C23 C 0.783978 0.59722 1.50728
C24 C 0.871096 0.836262 1.49998
C25 C 0.784025 0.881618 1.57459
C26 C 0.695358 0.785876 1.61704
C27 C 0.695199 0.647327 1.58438
C28 C 0.933831 0.22573 1.25225
C29 C 0.906504 0.0751186 1.22675
C30 C 0.98125 -0.0151163 1.17827
C31 C 0.95542 -0.149968 1.14481
C32 C 0.854961 -0.195161 1.15707
C33 C 0.779966 -0.106396 1.20365
C34 C 0.80596 0.027579 1.23833
Cl1 Cl 0.829526 0.41727 1.05408
Cl2 Cl 1.10751 0.0329317 1.16422
N1 N 0.643025 0.40169 1.33296
N2 N 0.876891 0.267961 1.36438
H1 H 0.835745 -0.300156 1.1297
H2 H 1.01446 -0.218688 1.10927
H3 H 0.701572 -0.140207 1.21213
H4 H 0.747432 0.0981721 1.27137
H5 H 0.464405 0.0568556 1.63784
H6 H 0.496153 0.192269 1.43282
H7 H 0.625206 0.0536855 1.96191
H8 H 0.772035 0.239158 1.88576
H9 H 0.511062 0.00619391 1.83129
H10 H 0.80448 0.376095 1.68224
H11 H 1.03177 0.469401 1.29723
H12 H 1.03092 0.717483 1.35667
H13 H 0.626849 0.574008 1.61772
H14 H 0.626677 0.8221 1.67626
H15 H 0.93991 0.908907 1.46678
H16 H 0.783108 0.990825 1.60118
H17 H 0.82 0.197458 1.41777
H18 H 0.688564 0.494103 1.32033
H19 H 0.481739 0.534492 1.18294
H20 H 0.511273 0.726156 1.01137
H21 H 0.82134 0.637812 0.877217
H22 H 0.681741 0.777342 0.856992
O1 O 0.566231 0.247308 1.22849
O2 O 0.99943 0.303985 1.17525

#END

#######################################################################
#
#                 Cambridge Crystallographic Data Centre
#                                CCDC 
#
#######################################################################
#
# If this CIF has been generated from an entry in the Cambridge 
# Structural Database, then it will include bibliographic, chemical, 
# crystal, experimental, refinement or atomic coordinate data resulting
[truncated: 790,440 more chars]
